# Supplementary material for: Autocrine interferon poisoning mediates ADAR1-dependent synthetic lethality in BRCA1/2-mutant cancers
Source: Nat Commun. 2025 Jul 29;16:6972. doi: 10.1038/s41467-025-62309-5 (PMC12307730; doi:10.1038/s41467-025-62309-5)
Supplement: Supplementary file 4 — Source Data [file 41467_2025_62309_MOESM4_ESM.xlsx]

## Sheet: Fig. 1
Figure 1C. A focused siRNA screen identifies BRCA1–ADAR1 synthetic lethality in the SUM149 BRCA1-isogenic model.
Surviving fractions elicited by each siRNA, compared to cells transfected with control, non-targeting siRNAs (siCTRL; #1, #2, #3).
n=4 [i-iv] biological replicates from the screen.
		SUM149 BRCA1-Mut				SUM149 BRCA1-Rev
		i	ii	iii	iv	i	ii	iii	iv
	siCTRL #1	0.863286	0.995538	1.04178	0.973631	1.02932	1.02932	1.0089	0.912685
	siCTRL #2	0.641785	0.952535	1.12941	1.16673	1.00297	0.965404	0.975288	1.10708
	siCTRL #3	0.844625	1.00446	1.13022	1.19189	0.964745	0.997035	0.978583	1.09259
	siADAR1	0.172819	0.271805	0.210953	0.19716	1.04909	0.986491	0.946952	0.803954
	siAIM2	1.03043	1.11481	0.874645	1.01258	1.16244	1.13015	1.04514	0.79341
	siCGAS	1.00609	1.25355	1.3144	1.17647	1.10511	1.12158	1.08336	0.985173
	siDHX9	0.630426	0.872211	0.963895	0.797566	0.962768	1.06886	1.08007	1.07611
	siIFI16	0.936308	1.12454	1.13915	1.01663	1.14069	1.12356	1.08863	0.997035
	siLGP2	0.660446	0.968763	1.21866	0.989047	1.09061	1.01746	0.919275	0.59374
	siMDA5	1.05801	1.2787	1.30467	1.1927	1.25667	1.28501	1.16639	1.02735
	siNLRP3	0.890061	0.989858	1.00933	1.14158	0.968699	0.912026	0.987809	1.11301
	siOAS1	0.909533	0.98499	1.09209	0.780527	0.841516	0.862603	0.90346	1.0458
	siPKR	0.971197	1.21623	1.23976	0.89574	1.02208	1.01944	1.07677	1.12685
	siPYHIN1	0.974442	1.2284	1.35903	1.30791	1.2145	1.28896	1.18946	1.05832
	siRAD50	1.00122	1.19108	1.26004	0.967951	1.21318	1.16705	1.15651	0.920593
	siRIG1	0.868154	1.0215	1.14564	0.91359	1.24613	1.31005	1.19605	0.88369
	siSTING	0.7643	0.93144	0.976876	0.670183	0.63855	0.55486	0.562768	0.599671
	siTLR3	0.956592	1.19108	1.20325	0.924138	1.09522	0.954201	1.19275	1.13081
	siTLR7	0.925761	1.00041	0.995538	0.69858	0.881713	0.939044	1.0313	1.11499
	siTLR9	0.76998	0.910345	0.860852	1.00122	0.898847	0.859308	0.831631	0.875783
	siZBP1	0.860852	1.06288	1.08316	0.995538	0.914003	0.952224	0.884349	1.00758
	siPLK1	0.178499	0.174442	0.169574	0.159838	0.149588	0.135091	0.121252	0.129819
Figure 1E. Clonogenic survival of SUM149 BRCA1-Mut and BRCA1-Rev cells transfected with ADAR1 siRNA.
Surviving fractions elicited by each siRNA, compared to cells transfected with control, non-targeting siRNA (siCTRL).
n=3 biological replicates; N=3 [i-iii] technical replicates per experiment. Data plotted are from two experiments, representative of n=3 independent biological replicates with similar results.
		SUM149 BRCA1-Mut						SUM149 BRCA1-Rev
		Exp. 1			Exp. 2			Exp. 1			Exp. 2
		i	ii	iii	i	ii	iii	i	ii	iii	i	ii	iii
	siCTRL	0.94586	0.993631	1.06051	0.95122	1.0453	1.00348	0.861199	1.09779	1.04101	0.934426	1.12295	0.942623
	siADAR1-P	0.334395	0.401274	0.296178	0.491289	0.470383	0.376307	1.11672	1.22082	1.10726	0.983607	1.20492	0.97541
	siADAR1-#1	0.105096	0.229299	0.219745	0.198606	0.28223	0.240418	0.946372	1.07886	0.974763	0.959016	0.786885	0.754098
	siADAR1-#2	0.286624	0.429936	0.27707	0.365854	0.574913	0.376307	0.842271	0.946372	0.9653	0.778689	0.803279	0.844262
	siPLK1	0.0573248	0.0382166	0.0764331	0.0313589	0.0418118	0.0731707	0.0378549	0.0473186	0.0757098	0.0491803	0.0737705	0.0327869
Figure 1G. Clonogenic survival of SUM149 BRCA1-Mut and BRCA1-Rev cells transfected with ADAR1 sgRNA.
Surviving fractions elicited by each sgRNA, compared to cells transfected with control, non-targeting sgRNA (sgCTRL).
n=3 biological replicates; N=3 [i-iii] technical replicates per experiment. Data plotted are from a single experiment, representative of n=3 independent biological replicates with similar results.
		SUM149 BRCA1-Mut			SUM149 BRCA1-Rev
		i	ii	iii	i	ii	iii
	sgCTRL	1.20243	0.825911	0.97166	0.943548	0.931452	1.125
	sgADAR1-#1	0.218623	0.206478	0.157895	1.00403	0.883065	0.846774
	sgADAR1-#2	0.643725	0.704453	0.582996	1.22177	0.931452	0.895161
	sgADAR1-#3	0.0728745	0.0364372	0.0607287	0.495968	0.580645	0.471774
	sgADAR1-#4	0.303644	0.376518	0.255061	0.955645	1.01613	0.846774

## Sheet: Fig. 2
Figure 2C. Clonogenic survival of MEF Brca1-wildtype (WT) and Brca1-mutant (Δ11) cells transfected with a concentration range (nM) of Adar1 siRNA.
Surviving fractions elicited by each concentration of siAdar1, compared to cells transfected with control, non-targeting siRNA (siCTRL).
n=3 biological replicates; N=3 [i-iii] technical replicates per experiment. Data plotted are from two experiments, representative of n=3 independent biological replicates with similar results.
		MEF Brca1-WT						MEF Brca1-Δ11
		Exp. 1			Exp. 2			Exp. 1			Exp. 2
		i	ii	iii	i	ii	iii	i	ii	iii	i	ii	iii
	siCTRL	1.01945	0.959396	1.02115	0.991929	0.964053	1.04402	1.00982	1.0033	0.986882	1.05006	0.988889	0.961049
	siAdar1 2.5nM	0.998698	0.925384	0.976199	0.876934	0.905719	0.876281	0.126951	0.127199	0.128587	0.202692	0.219758	0.20682
	siAdar1 5nM	0.945456	0.856602	0.908578	0.880441	0.941881	0.834853	0.0851954	0.0861982	0.0879097	0.190809	0.190965	0.194148
	siAdar1 10nM	0.773251	0.787414	0.778874	0.712394	0.724335	0.752999	0.0851579	0.0850953	0.0856737	0.18327	0.184903	0.188288
	siPLK1	0.135331	0.131019	0.135227	0.144713	0.160719	0.154635	0.100616	0.0984135	0.0996422	0.261576	0.262747	0.248239
Figure 2D. Heatmap showing the relative sensitivity to ADAR1 silencing of all models evaluated in the study, based on the presented survival assays.
Color mapping indicates the corresponding surviving fractions calculated based on results from Fig. 1-2 and Supplementary Fig. 1-3 (blue, SF> 0.8; red, SF<0.8).
		WT / Rev	KO / Mut
	SUM149	0.952694	0.224522
	SUM149	0.931452	0.236842
	HEK293T	0.882154	0.233265
	RPE1	0.920455	0.379121
	DLD1	1.01246	0.39716
	MDA-MB-231	1.04746
	Hs578T	0.710296
	CAL51	0.920719
	CAL120	0.976132
	MDA-MB-436		0.363336
	HCC1937		0.628172
	MEF	0.89451	0.139359
	4T1	0.92463	0.4109
	ID8	0.752248	0.54752
	ZF Embryos	0.8145	0.1092
Figure 2E. Cell survival of HEK293T ADAR1-wildtype (WT) and ADAR1-knockout (KO) cells transfected with a concentration range (nM) of BRCA1 siRNA.
Surviving fractions elicited by each concentration of siBRCA1, compared to cells transfected with control, non-targeting siRNA (siCTRL).
n=3 biological replicates; N=4 [i-iv] technical replicates per experiment. Data plotted are from a single experiment, representative of n=3 independent biological replicates with similar results.
		HEK293T ADAR1-WT				HEK293T ADAR1-KO
		i	ii	iii	iv	i	ii	iii	iv
	siCTRL	1.02234	1.01685	0.972187	0.983145	0.743086	1.09363	1	1
	siBRCA1 2nM	0.892474	0.992011	0.612518	0.871834	0.184634	0.211356	0.317981	0.983887
	siBRCA1 4nM	0.948317	0.777561	0.864456	0.929031	0.478873	0.142803	0.152803	0.804785
	siBRCA1 8nM	0.767882	0.860623	0.708838	0.944178	0.199176	0.10188	0.0912621	0.402596
	siPLK1	0.00131113	0.00375934	0.00432219	0.00154679	0.00103542	0.00038226	0.00029187	0.00066702
Figure 2F. Cell survival of HEK293T ADAR1-wildtype (WT) and ADAR1-knockout (KO) cells transfected with a concentration range (nM) of BRCA2 siRNA.
Surviving fractions elicited by each concentration of siBRCA2, compared to cells transfected with control, non-targeting siRNA (siCTRL).
n=3 biological replicates; N=4 [i-iv] technical replicates per experiment. Data plotted are from a single experiment, representative of n=3 independent biological replicates with similar results.
		HEK293T ADAR1-WT				HEK293T ADAR1-KO
		i	ii	iii	iv	i	ii	iii	iv
	siCTRL	1.11189	0.886693	1.0965	0.903504	0.809145	1.19086	0.73004	1.40552
	siBRCA2 2nM	0.645602	0.832496	0.254682	0.443686	0.0756989	0.104695	0.255175	0.381569
	siBRCA2 4nM	0.633519	0.394108	0.322915	0.247963	0.074465	0.0834785	0.0965656	0.134837
	siBRCA2 8nM	0.204668	0.43285	0.202137	0.187854	0.0986567	0.0504836	0.0812531	0.07512
	siPLK1	0.0024263	0.00203394	0.00284158	0.00171458	0.00066498	0.00030178	0.00055152	0.00282959
Figure 2I. Quantification of the morphological phenotypes of zebrafish embryos subjected to morpholino (MO)-mediated knockdown of brca2 and/or adar1.
Percentages of morphological phenotypes observed in clutches of no MO, control MO, brca2 MO, adar1 MO and brca2/adar1 MOs offspring.
n=3 biological replicates; percentages were calculated based on N=149 [no MO], N=95 [control MO], N=109 [brca2 MO], N=97 [adar1 MO] and N=174 [brca2/adar1 MOs]. Data plotted are from a single experiment, representative of n=3 biologically-independent clutches with similar results.
		Normal	Mild	Severe	Dead
	No MO	97.9866	0	0.671141	1.34228
	Control MO	94.7368	0	1.05263	4.21053
	brca2 MO	87.156	4.58716	0.917431	7.33945
	adar1 MO	64.9484	16.4948	4.12371	14.433
	adar1/brca2 MOs	0	10.9195	40.8046	48.2759
Figure 2J. Quantification of acridine orange-stained zebrafish embryos subjected to morpholino (MO)-mediated knockdown of brca2 and/or adar1.
Number of acridine orange-positive cells observed in embryos of no MO, control MO, brca2 MO, adar1 MO and brca2/adar1 MOs clutches.
n=3 biological replicates; values are based on N=31 [no MO], N=33 [control MO], N=25 [brca2 MO], N=23 [adar1 MO] and N=24 [brca2/adar1 MOs]. Data plotted are from a single experiment, representative of n=3 biologically-independent clutches with similar results.
		No MO	Control MO	brca2 MO	adar1 MO	adar1/brca2 MO
		2	15	8	8	40
		0	14	10	5	50
		2	8	3	8	20
		1	6	4	4	25
		4	5	4	7	65
		1	20	4	7	42
		3	14	5	10	40
		12	18	16	7	65
		4	5	5	3	30
		10	7	3	3	40
		2	5	10	26	20
		3	10	3	8	33
		1	7	7	13	50
		7	4	6	4	52
		4	8	7	11	75
		1	4	5	10	45
		4	5	3	14	30
		5	7	15	5	40
		6	4	6	6	20
		6	5	3	5	12
		3	7	2	15	70
		3	4	4	7	40
		2	12	0	13	30
		2	10	3		20
		8	2	2
		1	3
		2	2
		1	2
		1	3
		1	6
		5	2
			3
			2

## Sheet: Fig. 3
Figure 3A. Pathological evaluation of ADAR1p150 cytoplasmic expression according to BRCA1 gene status in a cohort of 63 treatment-naïve TNBC patients.
H-score of ADAR1p150 expression in cytosols within each sample as assessed by a senior pathologist.
Values are based on N=32 [BRCA1-wildtype] and N=31 [BRCA1-mutant] individual tumor samples.
		Wildtype	Mutant
		210	160
		250	230
		280	230
		100	300
		200	250
		170	170
		120	300
		100	260
		290	220
		130	280
		220	300
		290	160
		300	140
		200	220
		300	300
		300	280
		300	300
		120	250
		90	300
		260	220
		300	300
		260	300
		270	300
		120	240
		150	210
		240	190
		290	300
		110	200
		150	170
		160	230
		210	300
		220
Figure 3C. Percentage of TILs in tumors from a cohort of 63 treatment-naïve TNBC patients, according to cytoplasmic ADAR1p150 expression.
Percentage of TILs in each sample as assessed by a senior pathologist (Low = ADAR1p150-low, lower quartile of H-score; High = ADAR1p150-high, upper quartile of H-score).
Values are based on N=17 [BRCA1-wildtype] and N=15 [BRCA1-mutant] individual tumor samples.
		Low	High
		1	40
		20	20
		1	80
		50	30
		30	40
		40	30
		5	50
		10	30
		20	5
		20	10
		1	90
		20	60
		80	30
		5	80
		0	20
		10	90
Figure 3F. A-to-I RNA editing levels of SUM149 BRCA1-Mut and BRCA1-Rev cells transfected with ADAR1 siRNA.
A-to-I RNA editing levels measured in each condition, expressed as RNA editing index (REI).
n=3 [i-iii] biological replicates analysed by RNA-Seq.
		SUM149 BRCA1-Mut			SUM149 BRCA1-Rev
		i	ii	iii	i	ii	iii
	siCTRL	0.93134	0.972081	0.981467	0.666622	0.737954	0.723578
	siADAR1-P	0.265618	0.296495	0.301074	0.214781	0.229024	0.233559
	siADAR1-#1	0.265074	0.309388	0.313279	0.221963	0.238924	0.250979
Figure 3G. A-to-I RNA editing levels displayed as RNA editing index (F) or number of RNA editing sites (G) in SUM149 BRCA1-Mut and BRCA1-Rev cells transfected with ADAR1 siRNA.
A-to-I RNA editing levels measured in each condition, expressed as the total number of RNA editing sites (RES).
n=3 [i-iii] biological replicates analysed by RNA-Seq.
		SUM149 BRCA1-Mut			SUM149 BRCA1-Rev
		i	ii	iii	i	ii	iii
	siCTRL	147328	143240	138938	59459	64718	63712
	siADAR1-P	17315	20730	21483	9894	11080	11457
	siADAR1-#1	17760	24180	23213	10618	11977	13473
Figure 3I. A-to-I RNA editing levels of the BRCA2-mutant and -revertant PDXs MR-0009 and MR-0191.
A-to-I RNA editing levels measured in each condition, expressed as RNA editing index (REI).
Values are based on N=1 [MR-0009 BRCA2-Mut], N=2 [MR 0009 BRCA2-Rev], N=1 [MR-0191 BRCA2-Mut] and N=1 [MR 0191 BRCA2-Rev] individual tumor samples.
		BRCA2-Mut		BRCA2-Rev
		i	ii	i	ii
	MR-0191	1.11623		0.886372
	MR-0009	1.64922		1.05313	1.01486
Figure 3J. A-to-I RNA editing levels of the BRCA2-mutant and -revertant PDXs MR-0009 and MR-0191.
A-to-I RNA editing levels measured in each condition, expressed as the total number of RNA editing sites (RES).
Values are based on N=1 [MR-0009 BRCA2-Mut], N=2 [MR 0009 BRCA2-Rev], N=1 [MR-0191 BRCA2-Mut] and N=1 [MR 0191 BRCA2-Rev] individual tumor samples.
		BRCA2-Mut		BRCA2-Rev
		i	ii	i	ii
	MR-0191	134596		73333
	MR-0009	391763		167314	102112

## Sheet: Fig. 4
Figure 4B. Quantifications of γ-H2AX foci in SUM149 BRCA1-Mut and BRCA1-Rev cells transfected with ADAR1 siRNA.
Data presented as the number of γ-H2AX foci per nucleus.
n=3 biological replicates; N=150 individual nuclei analysed per experiment. Data plotted are measurements within three microscopic fields [i-iii] from a single experiment, representative of n=3 independent biological replicates with similar results.
		SUM149 BRCA1-Mut
		i
	siCTRL	10	5	2	3	4	1	2	0	2	0	9	2	2	5	4	1	8	8	0	3	2	6	1	2	0	5	7	6	1	6	6	0	0	0	8	5	0	0	0	0	0	0	0	4	0	3	0	0
	siADAR1-P	3	8	8	3	1	0	21	0	1	5	0	13	2	12	9	0	2	23	19	0	0	0	0	0	2	1	1	14	24	2	0	5	12	9	0	8	15	0	0	0	10	9	7	1	9	2	0	0
	siADAR1-#1	16	5	5	0	0	2	10	12	13	14	9	0	2	7	5	0	0	0	0	0	1	0	0	2	5	3	11	11	0	0	3	0	19	6	0	2	5	2	0	7	14	0	4	4	3	5	6	8
	siADAR1-#2	12	0	0	0	0	0	7	16	17	12	21	0	0	0	0	0	0	5	10	3	2	7	0	0	8	5	0	3	0	0	11	4	7	5	12	3	5	0	4	0	0	0	12	9	8	17	0	0
Figure 4D. Quantifications of γ-H2AX foci in MEF Brca1-wildtype (WT) and Brca1-mutant (Δ11) cells transfected with Adar1 siRNA.
Data presented as the number of γ-H2AX foci per nucleus.
n=3 biological replicates; N=150 individual nuclei analysed per experiment. Data plotted are measurements within three microscopic fields [i-iii] from a single experiment, representative of n=3 independent biological replicates with similar results.
		MEF Brca1-WT
		i
	siCTRL	0	2	1	1	0	12	0	3	0	0	4	6	8	9	3	3	1	0	0	5	0	2	3	0	2	1	0	2	2	0	11	0	0	0	6	2	5	1	6	7	2	6	3	8	1	0	0	0
	siAdar1	8	2	6	3	3	2	0	0	2	6	5	5	1	5	6	4	3	2	2	0	0	5	1	0	6	9	5	0	6	5	0	5	1	0	6	17	1	2	0	3	3	5	0	0	0	0	3	3
Figure 4F. Quantifications of micronuclei in SUM149 BRCA1-Mut and BRCA1-Rev cells transfected with ADAR1 siRNA.
Data presented as the percentage of micronuclei-positive cells (cells harboring >1 micronucleus) in the assessed population.
n=3 biological replicates; N=3 [i-iii] individual microscopic fields analysed per experiment. Data plotted are from a single experiment, representative of n=3 independent biological replicates with similar results.
		SUM149 BRCA1-Mut			SUM149 BRCA1-Rev
		i	ii	iii	i	ii	iii
	siCTRL	18	10	20	6	10	12
	siADAR1-P	38	48	44	14	6	16
	siADAR1-#1	50	50	52	24	18	10
	siADAR1-#2	46	36	44	18	18	14
Figure 4H. Quantifications of micronuclei in MEF Brca1-wildtype (WT) and Brca1-mutant (Δ11) cells transfected with Adar1 siRNA.
Data presented as the percentage of micronuclei-positive cells (cells harboring >1 micronucleus) in the assessed population.
n=3 biological replicates; N=3 [i-iii] individual microscopic fields analysed per experiment. Data plotted are from a single experiment, representative of n=3 independent biological replicates with similar results.
		SUM149 BRCA1-Mut			SUM149 BRCA1-Rev
		i	ii	iii	i	ii	iii
	siCTRL	16	12	18	10	18	10
	siAdar1	8	12	20	24	26	34
Figure 4J. Quantifications of RPA foci in CCNA2-positive SUM149 BRCA1-Mut and BRCA1-Rev cells transfected with ADAR1 siRNA.
Data presented as the number of RPA foci per nucleus.
n=3 biological replicates; N=150 individual nuclei analysed per experiment. Data plotted are measurements within three microscopic fields [i-iii] from a single experiment, representative of n=3 independent biological replicates with similar results.
		SUM149 BRCA1-Mut
		i
	siCTRL	0	0	0	0	6	9	0	0	0	0	11	0	0	0	0	0	1	0	5	3	5	0	0	0	0	0	0	3	14	0	0	0	0	0	0	0	0	0	0	0	0	0	0	0	0	8	0	0
	siADAR1-P	17	7	8	14	27	0	0	0	0	8	6	0	8	13	26	0	3	8	0	7	1	13	10	13	0	0	3	0	0	12	5	9	15	0	0	6	0	6	4	9	8	16	16	1	12	8	0	0
	siADAR1-#1	0	0	6	8	0	6	7	21	0	10	10	0	0	8	10	2	7	16	7	7	0	6	10	0	0	0	12	9	0	8	7	0	19	12	6	4	4	11	0	0	9	4	0	0	7	7	7	9
Figure 4K. Western blot of SUM149 BRCA1-Mut and BRCA1-Rev cells transfected with a concentration range (nM) of ADAR1 siRNA.
n=2 biological replicates. Data shown are from a single experiment, representative of n=2 independent biological replicates with similar results.
Figure 4L. Western blot of MEF Brca1-wildtype (WT) and Brca1-mutant (Δ11) cells transfected with a concentration range (nM) of Adar1 siRNA.
n=2 biological replicates. Data shown are from a single experiment, representative of n=2 independent biological replicates with similar results.
[truncated: 252 more columns]

## Sheet: Fig. 5
Figure 5B. Clonogenic survival of SUM149 BRCA1-Mut and BRCA1-Rev cells transfected with ADAR1 siRNA in the context of exogenous overexpression of RNase H1 (RH1).
Surviving fractions elicited by each siRNA, compared to cells transfected with control, non-targeting siRNA (siCTRL).
n=3 biological replicates; N=3 [i-iii] technical replicates per experiment. Data plotted are from two experiments, representative of n=3 independent biological replicates with similar results.
		SUM149 BRCA1-Mut						SUM149 BRCA1-Rev						SUM149 BRCA1-Mut +RH1						SUM149 BRCA1-Rev +RH1
		Exp.1			Exp.2			Exp.1			Exp.2			Exp.1			Exp.2			Exp.1			Exp.2
		i	ii	iii	i	ii	iii	i	ii	iii	i	ii	iii	i	ii	iii	i	ii	iii	i	ii	iii	i	ii	iii
	siCTRL	0.987915	1.03323	0.978852	0.871972	1.15225	0.975779	0.932673	1.05743	1.0099	1.05575	1.0453	0.898955	0.982759	0.962069	1.05517	0.924812	0.958647	1.11654	0.899023	0.957655	1.14332	0.903226	0.935484	1.16129
	siADAR1-P	0.52568	0.389728	0.462236	0.280277	0.384083	0.311419	0.944554	1.02178	1.01584	1.29617	1.223	1.4216	1.00345	1.22069	0.993103	1.09398	1.10526	1.04887	1.20195	1.23127	1.07492	1.08602	1	0.967742
	siADAR1-#1	0.280967	0.190332	0.172205	0.103806	0.114187	0.0519031	0.956436	1.06931	1.06931	1.14983	1.30662	1.46341	0.806897	0.806897	0.786207	0.81203	0.879699	0.902256	1.10423	0.977199	1.12378	0.913978	0.88172	0.849462
	siADAR1-#2	0.23565	0.353474	0.435045	0.259516	0.155709	0.145329	1.13465	1.09901	1.04554	1.25436	1.25436	1.2439	1.03448	1.04483	1.05517	0.992481	1.02632	1.02632	1.03583	1.07492	0.977199	0.956989	0.956989	0.946237
	siPLK1	0.0009	0.0006	0.004	0	0	0.006	0.002	0.001	0.004	0	0.007	0.008	0.0002	0.0001	0.004	0	0	0.01	0.001	0.00977199	0.029316	0.002	0.003	0.004
Figure 5D. Quantifications of R-loops in SUM149 BRCA1-Mut and BRCA1-Rev cells transfected with ADAR1 siRNA.
Data presented as the number of S9.6 foci per nucleus, outside nucleoli (discrete, fibrillarin-negative S9.6 foci).
n=3 biological replicates; N=150 individual nuclei analysed per experiment. Data plotted are measurements within three microscopic fields [i-iii] from a single experiment, representative of n=3 independent biological replicates with similar results.
		SUM149 BRCA1-Mut
		i
	siCTRL	0	0	0	0	0	0	0	0	0	0	0	6	1	3	0	2	4	6	0	0	0	0	0	3	0	0	0	6	8	2	0	0	4	9	3	6	0	0	5	8	4	0	0	0	0	0	0	6
	siADAR1-P	12	5	7	4	1	4	10	6	0	5	3	8	10	4	3	6	2	1	6	10	6	0	8	7	0	0	0	14	1	0	0	4	10	11	5	6	6	10	0	3	9	11	6	8	12	4	8	9
	siADAR1-#1	8	15	7	3	3	2	5	10	6	13	11	4	5	13	7	6	14	10	5	11	6	8	3	9	5	5	12	5	8	14	3	7	9	7	8	6	5	6	7	6	8	6	2	3	3	4	9	0
	siCTRL + RH digestion	4	0	1	0	1	0	6	0	0	4	1	5	0	1	3	0	0	0	0	5	0	1	0	3	0	2	2	1	3	5	0	0	2	5	4	4	4	0	0	0	1	0	0	0	0	0	0	6
	siADAR1-P + RH digestion	5	0	2	3	0	0	0	1	0	0	0	0	3	0	0	0	0	0	0	0	0	0	0	0	3	1	0	0	0	0	0	0	0	0	0	0	3	0	0	1	0	3	0	2	1	0	0	3
	siADAR1-#1 + RH digestion	1	0	2	0	5	0	0	0	0	2	0	0	1	0	0	0	1	0	0	0	0	0	0	5	0	0	0	1	0	0	2	0	0	0	4	0	0	0	0	0	0	1	4	0	0	2	2	0
Figure 5E. Quantification of γ-H2AX foci in SUM149 BRCA1-Mut and BRCA1-Rev cells transfected with ADAR1 siRNA in the context of exogenous overexpression of RNase H1 (RH1).
Data presented as the number of γ-H2AX foci per nucleus.
n=3 biological replicates; N=150 individual nuclei analysed per experiment. Data plotted are measurements within three microscopic fields [i-iii] from a single experiment, representative of n=3 independent biological replicates with similar results.
		SUM149 BRCA1-Mut
		i
	siCTRL	0	0	0	1	0	0	0	2	4	0	0	0	0	0	0	0	0	0	0	0	21	16	0	0	0	0	0	0	0	3	0	0	0	0	1	15	0	0	20	7	8	7	0	0	0	9	11	3
	siADAR1-P	0	0	22	1	3	15	17	15	0	10	8	13	23	41	10	0	13	1	1	7	7	9	40	3	3	7	0	0	0	8	0	0	0	27	17	3	2	33	1	1	1	0	13	0	13	25	4	12
	siADAR1-#1	1	11	0	2	0	0	0	0	0	0	9	16	31	19	3	7	0	0	8	29	28	0	0	14	0	0	13	2	0	15	3	0	0	0	13	24	6	6	0	0	0	0	6	0	1	0	0	0
[truncated: 552 more columns]

## Sheet: Fig. 6
Figure 6A. Western blot of SUM149 BRCA1-Mut and BRCA1-Rev cells transduced with a doxycycline-inducible ADAR1 targeting shRNA and exposed to increasing concentrations of doxycycline.
n=2 biological replicates. Data shown are from a single experiment, representative of n=2 independent biological replicates with similar results.
Figure 6B. RT-qPCR of IFNB1 mRNAs in SUM149 BRCA1-Mut and BRCA1-Rev cells transfected with a concentration range (nM) of ADAR1 siRNA.
Arbitrary units of gene expression analyzed relative to GAPDH, and normalized to the BRCA1-Mut siCTRL condition.
n=3 biological replicates; N=4 [i-iv] technical replicates per experiment. Data plotted are from a single experiments, representative of n=3 independent biological replicates with similar results.
		SUM149 BRCA1-Mut				SUM149 BRCA1-Rev
		i	ii	iii	iv	i	ii	iii	iv
	siCTRL	0.821596	1.02349	1.0108	1.1765	0.625248	0.350504	0.415667	0.614506
	siADAR1 1,25nM	60.4428	41.5421	62.5744	62.3147	17.7562	18.3696	16.6939	17.2109
	siADAR1 2,5nM	87.3358	79.2588	77.7894	73.4403	34.4696	35.5863	32.9054	34.8539
Figure 6C. RT-qPCR of CCL5 mRNAs in SUM149 BRCA1-Mut and BRCA1-Rev cells transfected with a concentration range (nM) of ADAR1 siRNA.
Arbitrary units of gene expression analyzed relative to GAPDH, and normalized to the BRCA1-Mut siCTRL condition.
n=3 biological replicates; N=4 [i-iv] technical replicates per experiment. Data plotted are from a single experiments, representative of n=3 independent biological replicates with similar results.
		SUM149 BRCA1-Mut				SUM149 BRCA1-Rev
		i	ii	iii	iv	i	ii	iii	iv
	siCTRL	1.12408	1.01028	0.923222	0.953794	0.0230155	0.0209015	0.0186426	0.0200223
	siADAR1 1,25nM	7.2589	7.16889	6.3676	7.37043	0.16295	0.214716	0.264529	0.198127
	siADAR1 2,5nM	8.12715	7.99861	6.43415	7.47851	0.207258	0.318089	0.369719	0.298851
Figure 6D. Western blot of MEF Brca1-wildtype (WT) and Brca1-mutant (Δ11) cells transfected with a concentration range (nM) of Adar1 siRNA.
n=2 biological replicates. Data shown are from a single experiment, representative of n=2 independent biological replicates with similar results.
Figure 6E. RT-qPCR of Ifnb1 mRNAs in MEF Brca1-wildtype (WT) and Brca1-mutant (Δ11) cells transfected with a concentration range (nM) of Adar1 siRNA.
Arbitrary units of gene expression analyzed relative to GAPDH, and normalized to the Brca1-mutant (Δ11) siCTRL condition.
n=3 biological replicates; N=4 [i-iv] technical replicates per experiment. Data plotted are from a single experiments, representative of n=3 independent biological replicates with similar results.
		MEF Brca1-WT				MEF Brca1-Δ11
		i	ii	iii	iv	i	ii	iii	iv
	siCTRL	0.957651	0.899387	1.09624	1.05911	1.40898	1.30843	0.939119	0.755899
	siADAR1 5nM	0.198991	0.156197	0.128863	0.161998	635.842	504.698	454.689	380.906
	siADAR1 10nM	0.131381	0.185979	0.131503	0.105043	562.325	439.63	168.443	309.222
Figure 6F. RT-qPCR of Ccl5 mRNAs in MEF Brca1-wildtype (WT) and Brca1-mutant (Δ11) cells transfected with a concentration range (nM) of Adar1 siRNA.
Arbitrary units of gene expression analyzed relative to GAPDH, and normalized to the Brca1-mutant (Δ11) siCTRL condition.
n=3 biological replicates; N=4 [i-iv] technical replicates per experiment. Data plotted are from a single experiments, representative of n=3 independent biological replicates with similar results.
		MEF Brca1-WT				MEF Brca1-Δ11
		i	ii	iii	iv	i	ii	iii	iv
	siCTRL	1.01706	1.0389	1.10592	0.855765	1.78953	1.71555	1.05955	1.21641
	siADAR1 5nM	1.34031	1.96537	2.21812	1.15763	30.3506	27.6852	17.2394	18.9882
	siADAR1 10nM	1.32671	1.20257	1.31227	1.04904	28.3917	25.1092	18.4393	14.6878
Figure 6H. Clonogenic survival of SUM149 BRCA1-Mut and BRCA1-Rev cells subjected to co-transfection with ADAR1 siRNA and one of a series of siRNAs targeting RNA and RNA:DNA hybrid sensors.
Surviving fractions elicited by each siRNA combination, compared to cells transfected with control, non-targeting siRNA (siCTRL).
n=3 biological replicates; N=3 [i-iii] technical replicates per experiment. Data plotted are from two experiments, representative of n=3 independent biological replicates with similar results.
		SUM149 BRCA1-Mut						SUM149 BRCA1-Rev
		Exp.1			Exp.2			Exp.1			Exp.2
		i	ii	iii	i	ii	iii	i	ii	iii	i	ii	iii
	siCTRL	0.962751	1.04011	0.997135	1.0814	0.953488	0.965116	1.15068	0.917808	0.931507	0.961039	1	1.03896
	siADAR1 + siCTRL	0.266476	0.275072	0.189112	0.488372	0.372093	0.453488	1.06849	1.0274	0.931507	1.02597	1.1039	0.896104
	siADAR1 + siRIG1	0.292264	0.34384	0.386819	0.767442	0.744186	0.604651	0.90411	0.890411	0.986301	1.03896	0.909091	0.922078
	siADAR1 + siMDA5	0.429799	0.283668	0.361032	0.523256	0.616279	0.569767	0.835616	0.876712	0.863014	0.961039	0.818182	0.935065
	siADAR1 + siLGP2	0.627507	0.601719	0.575931	1.15116	1.05814	0.906977	0.780822	0.986301	0.931507	0.948052	0.779221	0.922078
	siADAR1 + siPKR	0.773639	0.919771	0.825215	0.755814	0.709302	0.732558	0.849315	0.835616	0.849315	0.948052	0.857143	0.701299
	siADAR1 + siCGAS	0.636103	0.825215	0.696275	1.02326	1.0814	0.976744	1.0274	1.15068	1	1.05195	0.948052	0.922078
	siADAR1 + siIFNAR1	0.670487	0.498567	0.730659	0.895349	0.883721	0.860465	0.726027	1.0411	0.945205	0.883117	0.805195	0.87013
Figure 6I. Western blot of SUM149 BRCA1-Mut and BRCA1-Rev cells subjected to co-transfection with ADAR1 siRNA and one of a series of siRNAs targeting RNA and RNA:DNA hybrid sensors.
n=3 biological replicates. Data shown are from a single experiment, representative of n=3 independent biological replicates with similar results.
Figure 6J. Cell survival of SUM149 BRCA1-Mut and BRCA1-Rev cells transfected with a concentration range (nM) of ADAR1 siRNA in the context of exposure to the JAK/STAT pathway inhibitor ruxolitinib.
Surviving fractions elicited by each concentration of siADAR1, compared to cells transfected with control, non-targeting siRNA (siCTRL).
n=3 biological replicates; N=4 [i-iv] technical replicates per experiment. Data plotted are from a single experiment, representative of n=3 independent biological replicates with similar results.
		SUM149 BRCA1-Mut				SUM149 BRCA1-Rev				SUM149 BRCA1-Mut +Ruxolitinib				SUM149 BRCA1-Rev +Ruxolitinib
		i	ii	iii	iv	i	ii	iii	iv	i	ii	iii	iv	i	ii	iii	iv
	siCTRL	1.00146	1.00675	0.970358	0.99854	0.995718	0.997871	1.02111	1.00213	0.853936	0.874832	0.889929	0.950739	0.700746	0.747364	0.741584	0.718486
	siADAR1 1.25nM	0.196787	0.11645	0.204962	0.338545	0.969045	0.988729	0.98484	0.947384	0.781993	0.753149	0.858638	0.899049	0.673689	0.658276	0.670274	0.671077
	siADAR1 2.5nM	0.311632	0.279986	0.0966802	0.110962	0.966353	0.984176	0.985501	0.948435	0.880228	0.876709	0.94395	0.951058	0.729449	0.678774	0.73866	0.7086
	siADAR1 5nM	0.0694375	0.10281	0.121781	0.828082	0.922685	0.924563	0.888481	0.942058	0.804316	0.913773	0.886287	0.884149	0.648147	0.65431	0.70719	0.698198
	siPLK1	0.01219	0.013832	0.0141241	0.0195795	0.019928	0.0214001	0.0210312	0.0247007	0.0320002	0.0304938	0.0317382	0.0292429	0.0497024	0.0395875	0.0490383	0.0401763
Figure 6K. Cell survival of SUM149 BRCA1-Mut and BRCA1-Rev cells transfected with a concentration range (nM) of ADAR1 siRNA in the context of exposure to the JAK/STAT pathway inhibitor upadacitinib.
Surviving fractions elicited by each concentration of siADAR1, compared to cells transfected with control, non-targeting siRNA (siCTRL).
n=3 biological replicates; N=4 [i-iv] technical replicates per experiment. Data plotted are from a single experiment, representative of n=3 independent biological replicates with similar results.
		SUM149 BRCA1-Mut				SUM149 BRCA1-Rev				SUM149 BRCA1-Mut +Upadacitinib				SUM149 BRCA1-Rev +Upadacitinib
		i	ii	iii	iv	i	ii	iii	iv	i	ii	iii	iv	i	ii	iii	iv
	siCTRL	0.8825	0.968659	1.03134	1.03282	1.01112	1.02015	0.988876	0.912004	0.936914	1.07798	1.12888	1.08119	0.948346	0.923648	0.912976	0.809117
	siADAR1 1.25nM	0.318492	0.816713	0.139045	0.279541	0.950845	1.01365	0.984888	0.869802	0.832131	0.992704	1.0817	1.09824	0.892744	0.84391	0.812136	0.702438
	siADAR1 2.5nM	0.292573	0.0812004	0.102813	0.25218	1.03609	1.03152	0.981686	0.883807	0.92922	1.06418	1.12707	1.13022	0.768	0.760345	0.817355	0.728492
	siADAR1 5nM	0.139186	0.228664	0.259884	0.294752	0.995856	1.01908	0.957549	0.888294	0.916875	1.06828	1.09913	1.11032	0.797597	0.806591	0.826467	0.696886
	siPLK1	0.0326875	0.0136436	0.0057366	0.0163582	0.0254549	0.0236302	0.0223783	0.0395857	0.0519277	0.0367595	0.0391098	0.0561682	0.0877716	0.0677552	0.0923609	0.0559232

## Sheet: Fig. S1
Supplementary Figure 1A. Dose-response survival curves of SUM149 BRCA1-Mut and BRCA1-Rev cells exposed to increasing concentrations of the PARPi talazoparib for 7 days.
Surviving fractions elicited by each concentration of talazoparib, compared to cells exposed to vehicle control (DMSO)
n=3 biological replicates; N=4 [i-iv] technical replicates per experiment. Data plotted are from a single experiment, representative of n=3 independent biological replicates with similar results.
		SUM149 BRCA1-Mut				SUM149 BRCA1-Rev
	Talazoparib (µM)	i	ii	iii	iv	i	ii	iii	iv
	Vehicle	1.00662	1.02236	0.993377	0.774518	1.00978	1.01428	0.990223	0.873276
	3.8147e-05	1.03399	0.964985	0.950082	0.619276	1.08809	1.112	1.09363	0.893987
	0.000152588	1.07717	0.995277	0.967217	0.647432	1.09993	1.11694	1.10945	0.935177
	0.000610352	0.724856	0.682623	0.689831	0.554662	1.14007	1.14551	1.06436	0.93134
	0.00244141	0.343173	0.282182	0.225524	0.140062	1.11026	1.13959	1.1252	0.918475
	0.00976562	0.0493851	0.0504509	0.0504232	0.0368277	1.12656	1.13378	1.03108	0.90152
	0.0390625	0.0269037	0.0238552	0.0280871	0.0283985	0.915682	0.897752	0.84427	0.649316
	0.15625	0.022132	0.0303294	0.0280594	0.0334471	0.624127	0.586008	0.53112	0.445561
	0.625	0.0318969	0.0375752	0.0227064	0.0431255	0.286747	0.289327	0.259527	0.242591
	2.5	0.0365994	0.0410285	0.0448106	0.0502709	0.22747	0.210591	0.204336	0.197561
	10	0.0486065	0.0441947	0.0526758	0.0510114	0.192539	0.189875	0.201676	0.206254
Supplementary Figure 1B. Western blot of SUM149 BRCA1-Mut and BRCA1-Rev cells transfected with ADAR1 siRNA.
n=3 biological replicates. Data shown are from a single experiment, representative of n=3 independent biological replicates with similar results.
Supplementary Figure 1C. Cell survival of SUM149 BRCA1-Mut and BRCA1-Rev cells transfected with ADAR1 siRNA in dose-response.
Surviving fractions elicited by each concentration of siADAR1, compared to cells transfected with control, non-targeting siRNA (siCTRL)
n=2 biological replicates; N=6 [i-vi] technical replicates per experiment. Data plotted are from a single experiment, representative of n=2 independent biological replicates with similar results.
		SUM149 BRCA1-Mut						SUM149 BRCA1-Rev
		i	ii	iii	iv	v	vi	i	ii	iii	iv	v	vi
	siCTRL	1.20681	1.09624	1.03849	0.954611	0.961514	0.615659	1.00011	1.00206	0.999891	0.929866	0.962653	1.00945
	siADAR1 1.25nM	0.407985	0.340333	0.469194	0.388886	0.310648	0.151412	0.924655	0.805993	1.12572	0.690913	1.0114	0.608729
	siADAR1 2.5nM	0.311799	0.289938	0.473566	0.259794	0.288098	0.211241	0.580284	0.92357	0.662794	0.699381	0.683422	0.633482
	siADAR1 5nM	0.241155	0.443652	0.221596	0.304896	0.257723	0.113214	0.688959	0.79709	0.755184	0.914016	0.868201	0.709804
	siADAR1 10nM	0.186159	0.247598	0.170511	0.113444	0.21032	0.151182	0.680599	0.676257	0.617631	0.458148	0.617631	0.530344
	siADAR1 20nM	0.312719	0.237013	0.476327	0.172352	0.200886	0.0814589	0.464228	0.643904	0.520139	0.45272	0.406471	0.466182
	siPLK1	0.0697233	0.0386585	0.0554565	0.0246218	0.0342864	0.0195593	0.128759	0.100315	0.100532	0.101183	0.106395	0.0994463
Supplementary Figure 1D. Western blot of SUM149 BRCA1-Mut and BRCA1-Rev cells transfected with ADAR1 siRNA in dose-response.
n=2 biological replicates. Data shown are from a single experiment, representative of n=2 independent biological replicates with similar results.
Supplementary Figure 1E. Cell survival of SUM149 BRCA1-Mut and BRCA1-Rev cells transfected with ADAR1 sgRNA.
Surviving fractions elicited by each sgRNA, compared to cells transfected with control, non-targeting sgRNA (sgCTRL)
n=3 biological replicates; N=8 [i-viii] technical replicates per experiment. Data plotted are from three experiments, representative of n=3 independent biological replicates with similar results.
		SUM149 BRCA1-Mut																								SUM149 BRCA1-Rev
		Exp. 1								Exp. 2								Exp. 3								Exp. 1								Exp. 2								Exp. 3
		i	ii	iii	iv	v	vi	vii	viii	i	ii	iii	iv	v	vi	vii	viii	i	ii	iii	iv	v	vi	vii	viii	i	ii	iii	iv	v	vi	vii	viii	i	ii	iii	iv	v	vi	vii	viii	i	ii	iii	iv	v	vi	vii	viii
	sgCTRL	0.828984	0.940039	0.957987	1.01781	0.896509	1.00681	1.09773	1.18059	0.882546	0.988082	1.12295	1.13122	0.880395	0.943018	1.04203	1.08122	0.933269	0.989862	1.01546	1.10169	0.894041	0.963805	0.997655	1.06525	0.997024	0.965933	0.887699	0.779628	1.15012	1.07153	1.00003	0.865141	1.15683	1.07662	0.942306	0.839708	1.10876	1.07039	0.958045	0.830862	1.10616	1.02091	0.957603	0.849439	1.1114	1.06717	0.987956	0.870744
	sgADAR1-#1	0.159133	0.170628	0.274013	0.280642	0.3308	0.441696	0.278561	0.30707	0.305906	0.232652	0.252997	0.426075	0.386777	0.36994	0.205148	0.346174	0.229584	0.180765	0.223554	0.360085	0.246174	0.343124	0.408145	0.383516	1.01486	0.942601	0.874264	0.759005	1.11261	1.01134	1.00423	0.812193	1.12845	1.00677	0.981838	0.681527	1.08114	0.966946	0.884548	0.831157	1.15237	1.09579	0.953935	0.900637	1.07314	1.09293	1.00082	0.88018
	sgADAR1-#2	0.667789	0.811266	0.867419	0.781488	0.754249	0.997444	0.917507	1.11077	0.921756	0.963769	1.02266	0.943794	0.699824	0.85067	0.851939	0.940938	0.677486	0.859027	0.796033	1.09676	0.883692	0.792736	0.819728	0.994323	0.99566	0.986242	0.939966	0.835857	1.14888	1.11777	1.06086	0.850342	1.17404	1.12856	1.00441	0.899623	1.16134	1.0985	1.0405	0.913998	1.14485	1.08633	0.963979	0.886962	1.11265	1.09019	1.02397	0.933902
	sgADAR1-#3	0.0794958	0.0559944	0.0656911	0.0772214	0.0830924	0.113611	0.0807652	0.0962447	0.0754584	0.0603315	0.0882757	0.0948695	0.0574048	0.0969852	0.0680183	0.117348	0.0683357	0.0683004	0.0784203	0.104531	0.0745769	0.0746121	0.0680889	0.0661142	0.738401	0.660038	0.687332	0.561403	0.712599	0.850895	0.796436	0.650639	0.741128	0.791312	0.711641	0.542992	0.841293	0.805909	0.738327	0.72163	0.983128	0.738217	0.684476	0.646529	0.834161	0.937938	0.744059	0.705762
	sgADAR1-#4	0.350511	0.414157	0.381506	0.5128	0.288276	0.441661	0.455554	0.437059	0.393618	0.366837	0.274683	0.549471	0.366238	0.33281	0.422461	0.395222	0.386953	0.394394	0.520257	0.490726	0.320839	0.446368	0.337764	0.421756	0.81035	0.809981	0.819123	0.745054	0.962726	0.944149	0.900747	0.771445	1.01748	0.976806	0.94367	0.876291	0.983423	0.956313	0.927968	0.77515	0.953124	0.937607	0.89767	0.795846	0.956865	0.973876	0.918974	0.871444
Supplementary Figure 1F. Western blot of SUM149 BRCA1-Mut and BRCA1-Rev cells transfected with ADAR1 sgRNA.
n=3 biological replicates. Data shown are from a single experiment, representative of n=3 independent biological replicates with similar results.
Supplementary Figure 1G. Kinetics of proliferation of SUM149 BRCA1-Mut and BRCA1-Rev cells transfected with ADAR1 sgRNA #1.
Percentage of cell confluence measured in each condition by use of an Incucyte®.
n=3 biological replicates; N=4 [i-iv] technical replicates per experiment. Data plotted are from a single experiment, representative of n=3 independent biological replicates with similar results.
		BRCA1-Mut sgCTRL				BRCA1-Mut sgADAR1 #1				BRCA1-Rev sgCTRL				BRCA1-Rev sgADAR1 #1
	Time (h)	i	ii	iii	iv	i	ii	iii	iv	i	ii	iii	iv	i	ii	iii	iv
	0	1.73052	2.15731	3.27267	3.83906	1.21782	1.47326	1.89983	2.29577	2.83011	3.02729	2.50493	4.27986	2.4422	2.51555	2.26051	2.11069
	12	2.91454	3.35281	5.45355	5.88306	1.33481	1.62161	2.12318	2.54703	4.49953	4.93447	4.03194	10.8013	4.03137	4.0858	3.7123	3.51546
	24	4.1448	4.93995	7.76091	9.3793	1.64128	1.81727	2.36845	2.90098	6.94083	7.03131	5.92702	11.7981	5.9429	5.70814	5.7763	5.42563
	36	6.45763	7.3609	11.7676	13.8296	1.71933	2.07864	2.58343	3.24798	10.4769	10.97	8.64908	13.3088	9.11611	8.57652	8.47591	7.69987
	48	10.1241	11.8109	17.8126	20.9412	1.93504	2.55692	3.03316	3.83544	16.6732	17.847	13.9747	13.9629	14.3925	13.665	13.2671	12.3639
	60	14.9212	17.4622	27.4973	31.2821	2.46328	3.19061	3.63255	4.87072	27.8	28.6244	22.5264	21.5442	22.756	20.8203	21.3746	18.6899
	72	25.2579	27.6228	41.7349	47.1213	2.75235	4.18261	4.56046	6.3545	42.445	43.6779	35.5963	28.8043	34.1361	31.3678	32.4741	28.0786
	84	38.581	42.2171	61.1577	68.7449	3.4438	6.07068	6.31753	8.68152	61.8648	62.3557	51.4382	42.1566	49.1987	45.9981	45.9983	40.4516
	96	52.1167	57.6572	79.6741	84.3606	4.4459	8.70163	8.54742	12.5872	77.3958	74.5704	68.2775	50.8668	64.8969	62.0463	62.3206	55.8023
	108	63.0971	68.7682	89.9677	92.0694	5.87079	12.2683	12.3787	17.6033	84.8705	83.6706	77.6906	62.8269	77.6714	73.4813	74.7839	66.0132
	120	70.1503	75.3142	91.8634	94.5392	8.4879	17.8116	17.6906	25.3037	88.8038	87.1984	83.8841	68.4635	85.27	81.5964	82.8693	72.2921
	132	68.5021	74.6967	91.66	94.1545	10.5865	25.0669	25.2504	36.1986	89.5781	88.6373	85.3232	69.4963	88.5889	86.1654	86.1303	76.2265
Supplementary Figure 1H. Kinetics of proliferation of SUM149 BRCA1-Mut and BRCA1-Rev cells transfected with ADAR1 sgRNA #3.
Percentage of cell confluence measured in each condition by use of an Incucyte®.
n=3 biological replicates; N=4 [i-iv] technical replicates per experiment. Data plotted are from a single experiment, representative of n=3 independent biological replicates with similar results.
		BRCA1-Mut sgCTRL				BRCA1-Mut sgADAR1 #3				BRCA1-Rev sgCTRL				BRCA1-Rev sgADAR1 #3
	Time (h)	i	ii	iii	iv	i	ii	iii	iv	i	ii	iii	iv	i	ii	iii	iv
	0	1.73052	2.15731	3.27267	3.83906	0.650194	1.35928	1.65179	2.0232	2.83011	3.02729	2.50493	4.27986	3.34298	3.39435	2.68074	1.94007
	12	2.91454	3.35281	5.45355	5.88306	0.867378	1.49276	1.6592	2.01512	4.49953	4.93447	4.03194	10.8013	5.55369	5.7529	4.8528	3.01791
	24	4.1448	4.93995	7.76091	9.3793	1.09451	1.63054	1.72266	2.21642	6.94083	7.03131	5.92702	11.7981	7.81742	8.42845	7.77627	4.36294
	36	6.45763	7.3609	11.7676	13.8296	1.20929	1.6939	1.62766	2.20382	10.4769	10.97	8.64908	13.3088	11.0944	12.8628	11.4672	6.5484
	48	10.1241	11.8109	17.8126	20.9412	1.25439	1.7616	1.68553	2.39269	16.6732	17.847	13.9747	13.9629	17.099	19.164	17.3232	9.67588
	60	14.9212	17.4622	27.4973	31.2821	1.34486	1.8197	1.67671	2.68724	27.8	28.6244	22.5264	21.5442	25.3297	28.5621	26.5923	15.1029
	72	25.2579	27.6228	41.7349	47.1213	1.4224	2.00201	1.79585	3.08002	42.445	43.6779	35.5963	28.8043	35.9498	38.8359	37.5915	20.8894
	84	38.581	42.2171	61.1577	68.7449	1.58211	2.08825	1.90758	3.5848	61.8648	62.3557	51.4382	42.1566	46.714	51.875	49.8177	28.6907
	96	52.1167	57.6572	79.6741	84.3606	1.88429	2.33149	2.09577	4.5504	77.3958	74.5704	68.2775	50.8668	56.9923	61.9137	60.3669	38.3185
	108	63.0971	68.7682	89.9677	92.0694	2.36641	2.70341	2.44672	5.75556	84.8705	83.6706	77.6906	62.8269	64.7095	69.8336	67.6666	45.6156
	120	70.1503	75.3142	91.8634	94.5392	2.84876	3.26713	2.89369	7.93565	88.8038	87.1984	83.8841	68.4635	70.5467	74.0791	71.5039	51.4809
	132	68.5021	74.6967	91.66	94.1545	3.5853	3.67522	3.51828	10.8474	89.5781	88.6373	85.3232	69.4963	72.6492	76.6498	73.6244	56.0748
Supplementary Figure 1I. Western blot of SUM149 BRCA1-Mut and BRCA1-Rev cells transduced with a doxycycline-inducible ADAR1 targeting shRNA and exposed to increasing concentrations of doxycycline.
n=2 biological replicates. Data shown are from a single experiment, representative of n=2 independent biological replicates with similar results.
Supplementary Figure 1K. Clonogenic survival of SUM149 BRCA1-Mut and BRCA1-Rev cells transduced with a doxycycline-inducible ADAR1 targeting shRNA.
Surviving fractions elicited by each concentration of doxycycline, compared to cells exposed to vehicle control (culture medium).
n=2 biological replicates; N=3 [i-iii] technical replicates per experiment. Data plotted are from a single experiment, representative of n=2 independent biological replicates with similar results.
		SUM149 BRCA1-Mut Mock			SUM149 BRCA1-Mut shADAR1			SUM149 BRCA1-Rev Mock			SUM149 BRCA1-Rev shADAR1
	Doxycycline (ng/mL)	i	ii	iii	i	ii	iii	i	ii	iii	i	ii	iii
	Vehicle	0.918584	0.929204	0.913274	1.07059	0.811765	1.05882	0.938111	1.25081	0.850163	0.796767	1.15704	0.983834
	12.5	1.06195	0.929204	1.00885	1.04118	0.952941	1.00588	0.986971	1.15309	0.859935	0.935335	0.983834	1.08083
	25	1.0354	0.907965	0.870796	0.776471	0.652941	0.647059	1.00651	1.06515	1.15309	0.789838	0.963048	0.831409
	50	0.918584	0.881416	0.966372	0.329412	0.164706	0.123529	0.869707	1.16287	0.938111	0.983834	0.879908	0.817552
	100	0.913274	0.966372	1.01416	0.0470588	0.0235294	0.0235294	0.967427	1.05537	0.771987	0.942263	1.01155	1.06005
Supplementary Figure 1L. Cell survival of SUM149 BRCA1-Mut and BRCA1 Rev cells transduced with a doxycycline-inducible ADAR1 targeting shRNA.
Surviving fractions elicited by each concentration of doxycycline, compared to cells exposed to vehicle control (culture medium).
n=2 biological replicates; N=6 [i-vi] technical replicates per experiment. Data plotted are from a single experiment, representative of n=2 independent biological replicates with similar results.
		SUM149 BRCA1-Mut Mock						SUM149 BRCA1-Mut shADAR1						SUM149 BRCA1-Rev Mock						SUM149 BRCA1-Rev shADAR1
	Doxycycline (ng/mL)	i	ii	iii	iv	v	vi	i	ii	iii	iv	v	vi	i	ii	iii	iv	v	vi	i	ii	iii	iv	v	vi
	Vehicle	0.89061	1.05536	1.09171	1.07388	1.02957	0.858866	0.878091	1.02325	1.14637	1.08183	1.02307	0.847389	0.867293	1.03823	1.04029	1.04029	1.01321	1.00069	0.833004	1.01171	1.10158	1.06048	1.06273	0.930502
	12.5	1.02774	1.11916	1.17562	1.19407	1.07549	0.995965	0.830083	0.990589	1.06467	1.03767	0.964427	0.834006	0.973395	1.0886	1.17207	1.14612	1.17384	1.0348	0.803431	1.0211	1.01477	1.06059	1.01752	0.87961
	25	1.02109	1.10035	1.16302	1.21343	1.11861	0.945282	0.665298	0.80045	0.82657	0.792724	0.729748	0.653131	0.965769	1.10678	1.22167	1.18956	1.1884	1.07085	0.829257	0.968245	1.0224	1.01791	1.02947	0.882134
	50	0.954914	1.09157	1.12409	1.13881	1.06551	0.894547	0.35725	0.407705	0.410347	0.411069	0.342926	0.337958	0.999316	1.16533	1.24411	1.28654	1.19641	1.01602	0.769129	0.920039	0.982288	0.942162	0.982408	0.8498
	100	0.921422	0.990015	0.988358	1.02583	0.953567	0.903903	0.180239	0.147923	0.166447	0.200082	0.198576	0.179412	0.976098	1.1561	1.28301	1.26674	1.17899	1.08028	0.651645	0.790826	0.817132	0.804424	0.838764	0.715668
Supplementary Figure 1M. Dose-response survival curves of MEF Brca1-wildtype (WT) and Brca1-mutant (Δ11) cells exposed to increasing concentrations of the PARPi talazoparib for 7 days.
Surviving fractions elicited by each concentration of talazoparib, compared to cells exposed to vehicle control (DMSO)
n=3 biological replicates; N=3 [i-iii] technical replicates per experiment. Data plotted are from three experiments, representative of n=3 independent biological replicates with similar results.
		MEF Brca1-WT									MEF Brca1-Δ11
		Exp. 1			Exp. 2			Exp. 3			Exp. 1			Exp. 2			Exp. 3
	Talazoparib (µM)	i	ii	iii	i	ii	iii	i	ii	iii	i	ii	iii	i	ii	iii	i	ii	iii
	Vehicle	1.00748	1.01584	0.860993	1	1.06265	1.12171	0.886471	0.987811	0.987811	1.03565	0.897723	0.85391	1.05025	1.02018	0.886656	1	1.13384	0.98789
	3.8147e-05	1.07684	1.07176	0.964036	1.08879	1.09871	1.07092	1.07612	1.08892	1.02732	0.983627	1.08572	0.852095	1.03792	1.16174	1.07583	1.23508	1.1704	1.15847
	0.000152588	1.0901	1.07699	1.01634	1.0316	1.0793	1.12251	1.03339	1.05474	1.02745	0.904799	0.881622	0.851551	1.15893	0.913008	0.753492	1.11108	1.04517	0.986348
	0.000610352	1.12199	1.13213	1.03586	1.05096	1.11094	1.10757	1.10129	0.985534	1.10196	0.31631	0.2749	0.264922	0.330007	0.347061	0.265557	0.291455	0.298258	0.30742
	0.00244141	1.06483	1.02504	1.08323	1.05227	1.06643	1.133	1.10292	1.1551	1.02483	0.152213	0.106314	0.1123	0.169539	0.13643	0.129173	0.143233	0.113661	0.112482
	0.00976562	1.07741	1.04597	0.988399	1.05579	1.06643	1.12807	1.06773	1.15185	1.02907	0.120192	0.0898948	0.0843614	0.134434	0.0977867	0.0919811	0.121462	0.0989659	0.0912554
	0.0390625	0.996298	1.03471	0.967056	1.02625	1.05274	1.07267	1.09037	1.08839	1.11618	0.119013	0.0963353	0.070664	0.113661	0.0883527	0.0764695	0.107674	0.0963353	0.092344
	0.15625	0.919678	0.918129	0.881174	0.840796	0.953845	0.954898	0.960195	0.961063	0.990769	0.0978774	0.0825472	0.074746	0.106223	0.0800073	0.0790094	0.10459	0.0785559	0.0751089
	0.625	0.446078	0.417409	0.429676	0.361326	0.367568	0.346163	0.394083	0.393557	0.452041	0.074746	0.0720247	0.0644049	0.0795537	0.0646771	0.0737482	0.0734761	0.0648585	0.0754717
	2.5	0.18476	0.187207	0.173933	0.155146	0.174739	0.165678	0.177558	0.201038	0.190986	0.0594158	0.0488933	0.0466255	0.0673984	0.0645864	0.0621372	0.0569666	0.0425435	0.0484398
	10	0.134609	0.103338	0.122528	0.143235	0.116967	0.151444	0.173438	0.161775	0.18112	0.0603229	0.0458091	0.0453556	0.0578737	0.0581459	0.0579644	0.0497097	0.0468977	0.0385523
Supplementary Figure 1N. Western blot of MEF Brca1-wildtype (WT) and Brca1-mutant (Δ11) cells transfected with Adar1 siRNA.
n=2 biological replicates. Data shown are from a single experiment, representative of n=2 independent biological replicates with similar results.

## Sheet: Fig. S2
Supplementary Figure 2A. Dose-response survival curves of RPE1 BRCA1-wildtype (WT) and BRCA1-knockout (KO) cells exposed to increasing concentrations of the PARPi olaparib for 7 days.
Surviving fractions elicited by each concentration of olaparib, compared to cells exposed to vehicle control (DMSO)
n=3 biological replicates; N=4 [i-iv] technical replicates per experiment. Data plotted are from a single experiment, representative of n=3 independent biological replicates with similar results.
		RPE1 BRCA1-WT				RPE1 BRCA1-KO
	Olaparib (µM)	i	ii	iii	iv	i	ii	iii	iv
	Vehicle	0.950918	1.02044	1.02138	0.979558	1.05327	0.91345	0.953706	1.04629
	0.00038147	0.986477	1.04465	1.06435	1.05389	1.25124	0.990831	1.0225	1.11276
	0.00152588	1.00376	1.08019	1.08004	1.10277	0.979112	1.0064	1.07716	1.13557
	0.00610352	0.981622	1.05926	1.07458	1.13374	1.04719	0.881156	0.779264	1.00836
	0.0244141	0.973811	1.04076	1.08148	1.1229	0.887955	0.85897	0.859686	0.910408
	0.0976562	0.927884	1.02877	1.07106	1.08103	0.846446	0.83106	0.76996	0.766024
	0.390625	0.945593	1.00853	1.0139	1.07005	0.569486	0.706803	0.668068	0.649819
	1.5625	0.867226	0.952091	0.964616	1.02124	0.393434	0.408731	0.377331	0.42537
	6.25	0.728177	0.783886	0.792447	0.780883	0.260142	0.225791	0.248334	0.199311
	25	0.504568	0.540808	0.552653	0.541512	0.199848	0.165675	0.169253	0.153688
	100	0.390524	0.418014	0.428922	0.414731	0.14009	0.13186	0.124346	0.128461
Supplementary Figure 2C. Clonogenic survival of RPE1 BRCA1 wildtype (WT) and BRCA1-knockout (KO) cells transfected with ADAR1 sgRNA.
Surviving fractions elicited by each sgRNA, compared to cells transfected with control, non-targeting sgRNA (sgCTRL)
n=2 biological replicates; N=3 [i-iii] technical replicates per experiment. Data plotted are from a single experiment, representative of n=2 independent biological replicates with similar results.
		RPE1 BRCA1-WT			RPE1 BRCA1-KO
		i	ii	iii	i	ii	iii
	sgCTRL	1.15909	1.11364	0.727273	0.956044	1.15385	0.89011
	sgADAR1-#1	0.704545	0.613636	0.909091	0.362637	0.395604	0.230769
	sgADAR1-#2	0.818182	1.06818	1.04545	0.659341	0.725275	0.362637
	sgADAR1-#3	0.931818	0.886364	0.863636	0.197802	0.230769	0.230769
	sgADAR1-#4	0.954545	1	1.18182	0.692308	0.494505	0.758242
Supplementary Figure 2D. Western blot of RPE1 BRCA1 wildtype (WT) and BRCA1-knockout (KO) cells transfected with ADAR1 sgRNA.
n=2 biological replicates. Data shown are from a single experiment, representative of n=2 independent biological replicates with similar results.
Supplementary Figure 2E. Cell survival of RPE1 BRCA1-wildtype (WT) and BRCA1-knockout (KO) cells transfected with ADAR1 sgRNA.
Surviving fractions elicited by each sgRNA, compared to cells transfected with control, non-targeting sgRNA (sgCTRL)
n=2 biological replicates; N=4 [i-iv] technical replicates per experiment. Data plotted are from two experiments, representative of n=2 independent biological replicates with similar results.
		RPE1 BRCA1-WT								RPE1 BRCA1-KO
		Exp. 1				Exp. 2				Exp. 1				Exp. 2
		i	ii	iii	iv	i	ii	iii	iv	i	ii	iii	iv	i	ii	iii	iv
	sgCTRL	1.12343	1.04487	1.08855	1.07911	0.936368	0.947819	0.942447	0.955134	1.10878	1.10439	1.05352	0.985786	1.01421	0.969758	0.931967	0.895441
	sgADAR1-#1	0.954781	0.924105	1.01147	0.912972	0.800869	0.830768	0.837165	0.845505	0.538867	0.639757	0.447003	0.419841	0.516007	0.436712	0.441436	0.380699
	sgADAR1-#2	1.07066	1.00709	1.02893	1.05904	0.851231	0.933364	0.959587	0.934354	0.819942	0.689274	0.755156	0.659581	0.66498	0.688431	0.778101	0.612426
	sgADAR1-#3	0.957043	0.916506	0.995247	0.966267	0.848191	0.831899	0.748812	0.892898	0.369143	0.263022	0.266059	0.250032	0.318866	0.225568	0.30925	0.194694
	sgADAR1-#4	0.943224	0.989733	0.971921	0.984467	0.859465	0.863848	0.88067	0.885264	0.695516	0.746299	0.791767	0.721329	0.679658	0.643975	0.651398	0.577671
Supplementary Figure 2F. Kinetics of proliferation of RPE1 BRCA1 wildtype (WT) and BRCA1-knockout (KO) cells transfected with ADAR1 sgRNA #3.
Percentage of cell confluence measured in each condition by use of an Incucyte®.
n=2 biological replicates; N=4 [i-iv] technical replicates per experiment. Data plotted are from a single experiment, representative of n=2 independent biological replicates with similar results.
		BRCA1-WT sgCTRL				BRCA1-WT sgADAR1 #3				BRCA1-KO sgCTRL				BRCA1-KO sgADAR1 #3
	Time (h)	i	ii	iii	iv	i	ii	iii	iv	i	ii	iii	iv	i	ii	iii	iv
	0	4.82347	3.50183	3.30935	3.65787	2.12052	3.74253	4.52881	3.96152	2.7489	1.92984	2.84017	1.68395	1.59505	2.05445	1.9555	1.10869
	12	7.20271	5.99863	5.22128	6.21802	3.25317	4.59227	5.9745	4.94407	3.88376	3.30907	3.68833	2.13391	2.05259	2.54596	2.42767	1.40076
	24	11.4965	11.4715	10.3416	11.5952	5.14883	8.24733	7.64788	8.85711	5.47864	4.0867	5.11034	3.22294	2.66854	2.78654	2.79185	1.77624
	36	17.6271	19.9731	17.1717	20.1901	10.0232	13.1834	14.5517	17.5206	6.31222	5.73583	6.5836	5.44959	2.9211	3.34976	3.44154	1.90198
	48	29.1245	36.9563	33.4702	35.0459	17.1469	22.4626	21.8724	27.8056	8.66338	8.77652	9.29515	5.93347	3.35049	4.40482	4.42652	2.14567
	60	53.1449	60.5579	59.0389	62.6161	27.0669	38.2042	37.0752	48.8902	13.4101	11.5554	13.8943	10.6129	4.07658	5.48226	5.6405	2.79535
	72	80.1625	86.4214	85.6027	86.0207	48.7814	61.039	60.9767	76.4271	17.9192	18.8322	20.3167	13.5994	5.12983	6.68555	7.25437	3.2261
	84	95.2478	97.9412	96.7795	96.1277	73.9501	81.7133	81.4227	92.2825	25.9114	26.3821	32.0305	20.6202	6.62243	8.85575	9.0488	4.43048
	96	99.3205	99.3178	99.6595	99.3024	90.2424	97.0718	93.7269	97.1383	37.313	39.9886	46.0048	30.4311	9.88645	11.9515	12.8519	5.64829
	108	99.6484	99.7969	99.7712	99.7138	97.3462	98.6967	98.9755	98.2976	50.1715	53.8904	63.2152	43.0157	13.6783	16.4499	15.5893	7.77158
	120	99.8833	99.8718	99.8814	99.8684	99.5026	99.677	99.4847	98.7073	62.3871	69.8483	74.6233	62.6439	18.6143	21.5377	20.908	12.1963
	132	99.9269	99.8688	99.9324	99.8784	99.6346	99.7299	99.7692	98.2875	78.3329	86.0482	87.3155	78.726	26.2829	27.3912	33.1982	15.6125
	144	99.937	99.9293	99.9543	99.9021	99.7935	99.6973	99.738	98.5494	88.989	94.2406	94.0705	89.3849	36.1936	35.1956	44.4849	19.8745
	156	99.9433	99.9121	99.9429	99.8757	99.7116	99.7682	99.261	98.748	96.0533	97.967	97.8351	95.413	44.4325	41.3721	58.3205	26.2968
	168	99.8962	99.9097	99.9351	99.9536	99.766	99.8372	99.5656	98.5656	98.5805	99.5832	98.9679	98.7666	51.5498	45.2837	69.5348	29.6245
	180	99.9342	99.9405	99.9313	99.9424	99.621	99.78	99.4792	98.8095	99.429	99.7163	99.5867	99.1579	54.4075	46.202	78.4771	32.9844
	192	99.9248	99.8978	99.9148	99.9109	99.5262	99.6724	99.0904	98.756	99.6735	99.778	99.7797	99.4202	58.2892	45.9094	84.4273	33.3821
	204	99.8152	99.8872	99.9187	99.9355	99.5702	99.5186	99.0779	99.4709	99.8822	99.8626	99.7105	99.7256	58.1776	44.2362	85.0383	35.7018
Supplementary Figure 2G. Dose-response survival curves of 4T1 Brca-wildtype (WT), Brca1- and Brca2-knockout (KO) cells exposed to increasing concentrations of the PARPi talazoparib for 7 days.
Surviving fractions elicited by each concentration of talazoparib, compared to cells exposed to vehicle control (DMSO)
n=3 biological replicates; N=4 [i-iv] technical replicates per experiment. Data plotted are from a single experiment, representative of n=3 independent biological replicates with similar results.
		4T1 Brca-WT				4T1 Brca1-KO				4T1 Brca2-KO
	Talazoparib (µM)	i	ii	iii	iv	i	ii	iii	iv	i	ii	iii	iv
	Vehicle	1.00588	0.992546	0.994116	1.03056	1.03843	1.01669	0.983315	0.876713	1.02969	1.0265	0.973501	0.870883
	3.8147e-05	1.05683	1.0823	1.16218	1.14326	1.1291	1.11118	1.07439	0.959237	1.0985	1.10041	1.0428	0.947948
	0.000152588	1.0774	1.11863	1.1695	1.15467	1.13472	1.14228	1.10473	1.01967	1.18057	1.09471	1.04124	0.986288
	0.000610352	1.09943	1.11506	1.15867	1.16206	1.16447	1.12613	1.02879	1.02797	1.11802	1.08639	1.05247	0.998471
	0.00244141	1.05784	1.14346	1.15166	1.17831	0.944768	0.987366	0.962016	0.861122	1.00861	0.969769	0.919385	0.87849
	0.00976562	1.05368	1.12577	1.1451	1.18334	0.433945	0.460652	0.446629	0.439894	0.82756	0.888786	0.819035	0.67515
	0.0390625	0.999278	1.12216	1.11464	1.10122	0.203561	0.253507	0.249626	0.218044	0.401331	0.406159	0.312568	0.37657
	0.15625	0.333145	0.940272	1.01055	1.03238	0.104694	0.0843397	0.107535	0.10651	0.113968	0.0868569	0.125606	0.113731
	0.625	0.141515	0.190396	0.266979	0.235301	0.0487755	0.0557671	0.0592785	0.0412505	0.0476063	0.053463	0.0477352	0.0420594
	2.5	0.033961	0.041782	0.0589628	0.0597978	0.0223612	0.0220956	0.0306644	0.030403	0.0470595	0.028086	0.0303543	0.0333689
	10	0.0592411	0.0513817	0.0596032	0.0397951	0.0262773	0.0259598	0.028475	0.0273108	0.0307867	0.0255288	0.0251046	0.0288387
Supplementary Figure 2I. Clonogenic survival of 4T1 Brca-wildtype (WT), Brca1- and Brca2-knockout (KO) cells transfected with Adar1 siRNA.
Surviving fractions elicited by each concentration of siAdar1, compared to cells transfected with control, non-targeting siRNA (siCTRL)
n=2 biological replicates; N=3 [i-iii] technical replicates per experiment. Data plotted are from two experiments, representative of n=2 independent biological replicates with similar results.
		4T1 Brca-WT						4T1 Brca1-KO						4T1 Brca2-KO
		Exp. 1			Exp. 2			Exp. 1			Exp. 2			Exp. 1			Exp. 2
		i	ii	iii	i	ii	iii	i	ii	iii	i	ii	iii	i	ii	iii	i	ii	iii
	siCTRL	0.831763	1.00135	1.0498	0.993271	0.969044	1.15478	0.963885	0.926526	0.90411	1.1731	1.09091	0.941469	0.941512	1.03566	0.984308	1.03566	1.04422	0.958631
	siAdar1 5nM	0.985195	1.25168	0.936743	1.13055	1.0821	1.12248	0.709838	0.657534	0.724782	0.75467	0.552927	0.657534	0.796006	0.718973	0.624822	0.676177	0.633381	0.770328
	siAdar1 10nM	0.904441	0.928668	0.936743	0.928668	0.847914	0.920592	0.313823	0.493151	0.523039	0.508095	0.515567	0.410959	0.487874	0.410842	0.402282	0.368046	0.385164	0.308131
	siPLK1	0.234186	0.161507	0.258412	0.290713	0.250336	0.314939	0.209215	0.201743	0.268991	0.209215	0.261519	0.224159	0.308131	0.376605	0.393723	0.385164	0.273894	0.291013
Supplementary Figure 2J. Western blot of 4T1 Brca-wildtype (WT), Brca1- and Brca2-knockout (KO) cells transfected with Adar1 siRNA.
n=2 biological replicates. Data shown are from a single experiment, representative of n=2 independent biological replicates with similar results.
Supplementary Figure 2K. Dose-response survival curves of ID8 Brca1-wildtype (WT) and Brca1-knockout (KO) cells exposed to increasing concentrations of the PARPi talazoparib for 7 days.
Surviving fractions elicited by each concentration of talazoparib, compared to cells exposed to vehicle control (DMSO)
n=3 biological replicates; N=4 [i-iv] technical replicates per experiment. Data plotted are from a single experiment, representative of n=3 independent biological replicates with similar results.
		ID8 Brca1-WT				ID8 Brca1-KO
	Talazoparib (µM)	i	ii	iii	iv	i	ii	iii	iv
	Vehicle	1.00405	1.00408	0.990723	0.995946	1.05545	0.945206	1.01234	0.98766
	3.8147e-05	1.06764	1.07691	1.04265	1.03044	1.06935	1.04055	1.0784	0.988188
	0.000152588	1.09354	0.997919	1.08303	1.0966	1.06159	1.06264	0.98576	0.956412
	0.000610352	1.06829	1.0635	1.134	1.11576	0.897068	0.856005	0.876962	0.720509
	0.00244141	1.10208	1.12292	1.18367	1.1281	0.154526	0.160326	0.182697	0.154378
	0.00976562	1.03017	1.06859	1.11192	1.12967	0.107182	0.104083	0.0872763	0.0855542
	0.0390625	0.567297	0.756937	0.788058	0.647626	0.0537637	0.0675112	0.0567861	0.07871
	0.15625	0.228659	0.212387	0.238104	0.233185	0.0632799	0.0826922	0.0759492	0.0916877
	0.625	0.0823774	0.0749082	0.0792635	0.105306	0.0561915	0.0417754	0.0528138	0.0482124
	2.5	0.0560148	0.0506944	0.0584459	0.0494817	0.0200167	0.044889	0.050164	0.0315116
	10	0.0248676	0.0312969	0.0356984	0.0336215	0.0181787	0.0225309	0.0228269	0.0157904
Supplementary Figure 2L. Cell survival of ID8 Brca1-wildtype (WT) and Brca1-knockout (KO) cells transfected with Adar1 siRNA.
Surviving fractions elicited by each concentration of siAdar1, compared to cells transfected with control, non-targeting siRNA (siCTRL)
n=2 biological replicates; N=3 [i-iii] technical replicates per experiment. Data plotted are from two experiments, representative of n=2 independent biological replicates with similar results.
		ID8 Brca1-WT						ID8 Brca1-KO
		Exp. 1			Exp. 2			Exp. 1			Exp. 2
		i	ii	iii	i	ii	iii	i	ii	iii	i	ii	iii
	siCTRL	1.00493	1.11055	0.80187	0.995071	0.952053	1.08931	0.963966	0.97835	1.01035	0.989646	1.12181	1.03902
	siAdar1 5nM	1.14094	1.18183	0.878782	0.955633	1.05022	0.991067	0.72593	0.641778	0.951785	0.803619	0.8618	0.778448
	siAdar1 10nM	0.709306	0.950751	0.672369	0.614509	0.817393	0.749162	0.496499	0.574028	0.588891	0.50047	0.636374	0.48886
	siPLK1	0.00329326	0.00389591		0.00237884	0.00298149		0.00993204	0.0106815		0.00413612	0.00538846
Supplementary Figure 2M. Western blot of ID8 Brca1-wildtype (WT) and Brca1-knockout (KO) cells transfected with Adar1 siRNA.
n=2 biological replicates. Data shown are from a single experiment, representative of n=2 independent biological replicates with similar results.
Supplementary Figure 2N. Dose-response survival curves of non-isogenic BRCA1-wildtype (MDA-MB-231, Hs578T, CAL51, CAL120) and BRCA1-mutant (MDA-MB-436, HCC1937) TNBC cells exposed to increasing concentrations of the PARPi talazoparib for 7 days.
Surviving fractions elicited by each concentration of talazoparib, compared to cells exposed to vehicle control (DMSO)
n=3 biological replicates; N=4 [i-iv] technical replicates per experiment. Data plotted are from a single experiment, representative of n=3 independent biological replicates with similar results.
		MDA-MB-231				MDA-MB-436				Hs578T				HCC1937				CAL51				CAL120
	Talazoparib (µM)	i	ii	iii	iv	i	ii	iii	iv	i	ii	iii	iv	i	ii	iii	iv	i	ii	iii	iv	i	ii	iii	iv
	Vehicle	1.04137	1.06169	0.958635	0.792138	0.80318	1.03884	1.00413	0.995869	0.931043	1.03916	0.960839	1.14145	0.930019	0.992557	1.00744	1.04216	0.952247	1.01843	1.0429	0.98157	1.01607	1.0251	0.983929	0.890343
	3.8147e-05	1.14231	1.14439	0.998708	0.858058	0.740468	0.986631	1.10061	1.06514	0.951487	0.955837	1.08237	1.04098	0.929144	0.932983	1.00447	0.975553	1.00296	1.01434	1.04459	1.07367	1.0256	1.00356	0.988022	0.945719
	0.000152588	1.22127	1.19466	1.0352	0.863398	0.679309	0.785786	0.901191	0.940677	0.810161	0.909488	1.03752	1.07944	0.900877	0.939939	1.0477	0.958352	0.983175	1.04603	1.08941	1.03653	1.03618	1.03849	1.03453	0.939582
	0.000610352	1.21672	1.11089	0.974169	0.845785	0.340547	0.414536	0.355539	0.419336	0.785729	0.995673	0.890363	1.0135	0.786663	0.867962	0.896014	0.914911	0.914103	0.994734	1.05327	1.07568	1.02982	0.996846	0.986403	0.885156
	0.00244141	1.16311	1.16227	1.00208	0.81103	0.166516	0.189462	0.184884	0.191382	0.901395	0.874697	1.06922	0.934266	0.711159	0.764599	0.818885	0.773468	0.706016	0.780132	0.882569	0.869026	0.92479	0.871112	0.831862	0.75555
	0.00976562	1.15013	1.07961	0.90322	0.72468	0.133219	0.135384	0.163361	0.155706	0.826028	0.775657	0.871502	0.931537	0.587575	0.629518	0.646658	0.627018	0.287366	0.339946	0.362296	0.365145	0.638357	0.61014	0.594634	0.455107
	0.0390625	0.94926	0.858728	0.796248	0.618065	0.112655	0.121193	0.140714	0.135751	0.668092	0.769278	0.566541	0.666312	0.442807	0.496705	0.520741	0.591471	0.0795972	0.0918749	0.134075	0.113245	0.512179	0.464869	0.377821	0.411859
	0.15625	0.725315	0.648501	0.633346	0.525334	0.101441	0.117711	0.115198	0.123571	0.658063	0.626615	0.601794	0.691571	0.418114	0.392579	0.453101	0.446165	0.0472516	0.047642	0.0476007	0.0622607	0.347461	0.388983	0.39963	0.351421
	0.625	0.515579	0.493043	0.478111	0.372257	0.105372	0.10104	0.1046	0.120856	0.451555	0.487318	0.418606	0.39398	0.390636	0.369663	0.347924	0.396587	0.0207387	0.0198253	0.021726	0.0251541	0.375314	0.348043	0.35823	0.371689
	2.5	0.312966	0.249585	0.26103	0.149658	0.0783306	0.0871144	0.0949914	0.0968774	0.182881	0.228868	0.200553	0.194967	0.282031	0.291295	0.277758	0.292452	0.00992298	0.00914208	0.00834054	0.0107589	0.373459	0.335432	0.338712	0.341865
	10	0.140226	0.146383	0.135906	0.115547	0.0637296	0.0756535	0.0631893	0.0810753	0.109369	0.123126	0.158776	0.158551	0.206531	0.222902	0.200381	0.19737	0.00592042	0.00616467	0.00620939	0.0070247	0.330623	0.336321	0.305921	0.307364
Supplementary Figure 2O. Cell survival of non-isogenic BRCA1-wildtype (MDA-MB-231, Hs578T, CAL51, CAL120) and BRCA1-mutant (MDA-MB-436, HCC1937) TNBC cells transfected with ADAR1 siRNA.
Normalized percent inhibition calculated for each concentration of siADAR1, relative to cells transfected with non-targeting control siRNA (siCTRL) or lethal control siRNA (siPLK1).
n=3 biological replicates; N=6 [i-vi] technical replicates per experiment. Data plotted are from three experiments, representative of n=3 independent biological replicates with similar results.
		HCC1937																		MDA-MB-436																		CAL51
		Exp. 1						Exp. 2						Exp. 3						Exp. 1						Exp. 2						Exp. 3						Exp. 1						Exp. 2
		i	ii	iii	iv	v	vi	i	ii	iii	iv	v	vi	i	ii	iii	iv	v	vi	i	ii	iii	iv	v	vi	i	ii	iii	iv	v	vi	i	ii	iii	iv	v	vi	i	ii	iii	iv	v	vi	i	ii	iii	iv	v	vi
	siCTRL	1.25405	1.06817	1.24526	0.773295	0.53074	0.931833	1.02729	1.05297	0.948492	0.961502	1.09884	0.97271	0.759442	1.1547	1.02666	0.980118	1.01988	0.969166	1.0297	1.11921	0.958774	0.984658	0.983392	1.01534	1.29722	0.912778	0.744314	1.08722	0.648981	1.11078	1.09293	1.29312	0.938534	0.762693	1.06147	0.780424	0.943206	1.00899	1.0046	0.933212	1.02211	0.995397	0.933519	0.999123	1.06385	1.00088	1.041	0.865051
	siADAR1 2.5nM	0.535729	0.55438	0.421725	0.591945	0.485237	0.59024	0.925888	0.78137	0.736128	0.590504	0.607433	0.790859	0.558567	0.460067	0.569463	0.607987	0.519826	0.553631	0.547574	0.433635	0.460307	0.475031	0.545199	0.519559	0.385091	0.123868	0.187991	0.138119	0.0323696	0.133534	0.698677	0.795502	0.833188	0.628031	0.746558	0.393069	0.991131	1.01686	0.975548	0.985341	0.971214	0.976408	0.97026	0.912251	0.812525	0.791108	0.940023	0.935023
	siADAR1 5nM	0.651027	0.557126	0.551819	0.383651	0.594832	0.615302	0.777946	0.707814	0.668193	0.694464	0.727524	0.811951	0.423387	0.652574	0.43851	0.495684	0.641043	0.554412	0.511099	0.457054	0.337424	0.229015	0.325367	0.305359	0.389247	0.183701	0.156231	0.26009	0.208261	0.580368	0.399003	0.630618	0.450021	0.557911	0.44043	0.242537	0.92721	0.944487	0.920719	0.948443	0.927882	0.90339	0.986115	0.790354	0.66146	0.698262	0.859283	0.940375
	siPLK1	0.00309915	0.0239441	9.1984e-05	9.1984e-05	0.0228191	0.0210077	0.0665693	0.0239779	0.0132786	0.047771	0.0214616	0.0132786	0.0832729	0.126266	0.0541624	2.4158e-05	0.0905526	2.4158e-05	0.0307919	0.0515641	0.0131574	0.0240007	0.0225401	0.0131574	0.174423	0.0773077	0.0678831	0.0717843	0.0841316	0.0678831	0.0011875	0.0382267	0.0011875	0.0189607	0.0491589	0.0879506	0.0430504	0.00234027	0.00234027	0.00430904	0.0191349	0.00816028	0.0129866	4.5912e-05	0.0030477	0.00403809	4.5912e-05	0.00526461
Supplementary Figure 2P. Western blot of non-isogenic BRCA1-wildtype (MDA-MB-231, Hs578T, CAL51, CAL120) and BRCA1-mutant (MDA-MB-436, HCC1937) TNBC cells transfected with ADAR1 siRNA.
n=2 biological replicates. Data shown are from a single experiment, representative of n=2 independent biological replicates with similar results.
[truncated: 96 more columns]

## Sheet: Fig. S3
Supplementary Figure 3A. Dose-response survival curves of DLD1 BRCA2-wildtype (WT) and BRCA2-knockout (KO) cells exposed to increasing concentrations of the PARPi talazoparib for 7 days.
Surviving fractions elicited by each concentration of talazoparib, compared to cells exposed to vehicle control (DMSO)
n=3 biological replicates; N=4 [i-iv] technical replicates per experiment. Data plotted are from three experiments, representative of n=3 independent biological replicates with similar results.
		DLD1 BRCA2-WT												DLD1 BRCA2-KO
		Exp. 1				Exp. 2				Exp. 3				Exp. 1				Exp. 2				Exp. 3
	Talazoparib (µM)	i	ii	iii	iv	i	ii	iii	iv	i	ii	iii	iv	i	ii	iii	iv	i	ii	iii	iv	i	ii	iii	iv
	Vehicle	0.989868	0.932517	1.04321	1.01211	1.02766	1.01013	1.11345	1.03412	0.965191	0.94016	0.96825	0.922066	0.934912	0.999707	1.00029	0.812844	1.03526	1.04555	0.955509	0.834891	1.07911	1.06669	1.06187	0.928348
	3.8147e-05	0.992493	0.999955	0.977489	1.00167	0.987152	0.975833	1.15006	1.09249	0.988848	0.967967	0.942422	0.887626	1.02205	1.04333	0.956919	0.737154	1.03942	1.02666	0.902227	0.802669	1.07129	1.09385	1.01997	0.913297
	0.000152588	0.98495	0.964746	1.03014	1.02762	0.999773	0.99429	1.11709	1.06336	0.947642	0.912929	0.95989	0.913221	1.00498	1.01045	0.989594	0.766938	1.04495	0.961219	0.904326	0.76557	1.04335	1.03385	1.02043	0.853626
	0.000610352	0.974308	0.971633	1.0236	1.03643	0.956265	1.00041	1.12246	1.08643	0.929457	0.949005	0.948864	0.938363	0.796547	0.783234	0.75378	0.594571	0.854624	0.817103	0.63523	0.554015	0.850683	0.831496	0.749839	0.636382
	0.00244141	0.967553	0.996986	1.01503	1.0083	0.962364	1.04712	1.11801	1.08143	0.938222	0.92343	0.907497	0.934738	0.264518	0.281678	0.253479	0.218808	0.271298	0.229981	0.20852	0.178468	0.286977	0.249271	0.28281	0.227409
	0.00976562	1.05051	1.08876	1.05097	1.04559	0.984789	1.046	1.17512	1.15671	0.96933	1.02348	1.028	1.0709	0.124702	0.115906	0.0968112	0.101996	0.11642	0.104414	0.0876856	0.0810807	0.115227	0.0999388	0.105628	0.0919038
	0.0390625	1.06863	1.10349	1.12254	1.15761	0.972147	1.1342	1.10817	1.20593	0.968553	1.1118	1.14016	1.1392	0.0915951	0.0861424	0.0725107	0.0769346	0.0803399	0.077737	0.0645374	0.0581176	0.0859778	0.0766053	0.0721403	0.0698563
	0.15625	0.753689	0.929912	0.939978	0.950247	0.779487	0.800499	0.762564	0.885122	0.524417	0.898591	0.89121	0.928034	0.0779016	0.0667287	0.0731691	0.0622328	0.0700209	0.063632	0.0529735	0.0557513	0.0757	0.0636526	0.0627472	0.0590024
	0.625	0.180423	0.236643	0.242004	0.220609	0.167923	0.198476	0.165177	0.171144	0.13122	0.210916	0.21972	0.211865	0.0665436	0.0657205	0.0704942	0.0529118	0.0677164	0.0541669	0.0545579	0.0473562	0.0695683	0.0612246	0.0553809	0.0527883
	2.5	0.0398427	0.0413169	0.0394388	0.0540895	0.0285946	0.0392773	0.0336835	0.0308766	0.0315632	0.0283119	0.0365511	0.0330373	0.0744037	0.0721814	0.0732514	0.0617184	0.0685806	0.0581793	0.0492081	0.0551546	0.0705971	0.0713172	0.0778811	0.0641053
	10	0.0270599	0.02603	0.0267974	0.0351981	0.0178919	0.0193862	0.0176293	0.0177101	0.0241116	0.0238491	0.020921	0.0230211	0.067737	0.0717288	0.0724489	0.0584468	0.0679222	0.0538995	0.0552163	0.0566978	0.0693419	0.0673049	0.0635497	0.0579735
Supplementary Figure 3C. Clonogenic survival of DLD1 BRCA2-wildtype (WT) and BRCA2-knockout (KO) cells transfected with ADAR1 sgRNA.
Surviving fractions elicited by each sgRNA, compared to cells transfected with control, non-targeting sgRNA (sgCTRL)
n=2 biological replicates; N=3 [i-iii] technical replicates per experiment. Data plotted are from a single experiment, representative of n=2 independent biological replicates with similar results.
		DLD1 BRCA2-WT			DLD1 BRCA2-KO
		i	ii	iii	i	ii	iii
	sgCTRL	1.02062	0.881443	1.09794	0.846154	1.25	0.903846
	sgADAR1-#1	1.26804	1.15979	1.39175	0.403846	0.634615	0.538462
	sgADAR1-#2	0.927835	1.08247	1.19072	0.461538	0.576923	0.480769
	sgADAR1-#3	1.15979	1.08247	1.19072	0.211538	0.423077	0.519231
	sgADAR1-#4	1.14433	1.12887	0.927835	0.442308	0.403846	0.384615
Supplementary Figure 3D. Western blot of DLD1 BRCA2-wildtype (WT) and BRCA2-knockout (KO) cells transfected with ADAR1 sgRNA.
n=2 biological replicates. Data shown are from a single experiment, representative of n=2 independent biological replicates with similar results.
Supplementary Figure 3E. Cell survival of DLD1 BRCA2-wildtype (WT) and BRCA2-knockout (KO) cells transfected with ADAR1 sgRNA.
Surviving fractions elicited by each sgRNA, compared to cells transfected with control, non-targeting sgRNA (sgCTRL)
n=2 biological replicates; N=4 [i-iv] technical replicates per experiment. Data plotted are from two experiments, representative of n=2 independent biological replicates with similar results.
		DLD1 BRCA2-WT								DLD1 BRCA2-KO
		Exp. 1				Exp. 2				Exp. 1				Exp. 2
		i	ii	iii	iv	i	ii	iii	iv	i	ii	iii	iv	i	ii	iii	iv
	sgCTRL	0.865441	0.962492	1.11841	1.13977	0.902814	0.977938	1.02206	1.07048	1.00552	1.03077	0.996176	0.878808	1.00382	1.08333	0.944886	0.913653
	sgADAR1-#1	0.788183	0.875891	0.914479	0.878754	0.778165	0.82723	0.758776	0.899843	0.794246	0.653763	0.669528	0.650193	0.733353	0.648154	0.712531	0.678622
	sgADAR1-#2	0.93908	1.13901	1.18149	1.1708	1.00081	1.0418	1.09243	1.10072	0.747758	0.794161	0.719415	0.665788	0.778396	0.889772	0.7062	0.692857
	sgADAR1-#3	0.781027	0.83336	0.898493	0.95485	0.733312	0.94124	0.88753	0.865333	0.566524	0.608422	0.70722	0.612417	0.590702	0.520758	0.590872	0.562019
	sgADAR1-#4	0.775356	0.776329	0.867601	0.81435	0.779893	0.802873	0.722807	0.870139	0.606043	0.417371	0.404623	0.573195	0.627459	0.448859	0.496409	0.44461
Supplementary Figure 3F. Kinetics of proliferation of DLD1 BRCA2-wildtype (WT) and BRCA2-knockout (KO) cells transfected with ADAR1 sgRNA #3.
Percentage of cell confluence measured in each condition by use of an Incucyte®.
n=2 biological replicates; N=4 [i-iv] technical replicates per experiment. Data plotted are from a single experiment, representative of n=2 independent biological replicates with similar results.
		BRCA2-WT sgCTRL				BRCA2-WT sgADAR1 #3				BRCA2-KO sgCTRL				BRCA2-KO sgADAR1 #3
	Time (h)	i	ii	iii	iv	i	ii	iii	iv	i	ii	iii	iv	i	ii	iii	iv
	0	0.684442	0.778707	1.03404	0.627645	1.70186	2.19026	1.69525	1.66089	1.61952	1.07998	1.16328	0.695801	1.89718	1.37143	2.60298	2.13211
	12	0.915132	0.885066	1.27874	0.968255	1.54956	1.5859	1.68367	3.14359	2.11249	1.51147	1.55611	0.971759	2.4739	1.98879	2.37404	1.60551
	24	1.33458	1.14656	1.98709	1.55142	2.0379	2.21286	2.3021	2.13312	2.5771	1.84434	1.86581	1.22703	2.64977	1.74114	2.61428	2.7966
	36	1.75691	1.67231	2.94122	2.10707	2.82186	2.86396	3.24978	3.32184	3.43532	2.45864	2.45474	1.46891	2.78643	2.922	2.94919	2.12736
	48	2.56325	2.47271	4.39312	3.33953	3.16038	3.5367	4.43607	3.41203	4.48626	3.16106	3.18072	1.828	3.26674	2.51651	2.98174	3.0608
	60	3.58327	4.0186	6.5363	5.02461	4.5929	5.28203	7.55638	4.70649	5.93064	4.09614	4.25082	2.37059	4.43353	4.36921	3.98108	3.74728
	72	5.46259	5.91956	9.93726	7.63075	6.51884	8.04014	11.5571	6.46831	7.56277	5.41919	5.78043	2.93082	5.31526	5.51871	4.73768	4.91039
	84	7.64285	9.17618	15.1977	11.5588	8.95939	10.9194	16.2501	8.80523	9.98247	7.23001	7.41956	4.19707	6.64046	6.69268	5.77794	5.75386
	96	11.8646	14.3177	23.1306	17.7812	12.823	15.0048	23.0838	12.4612	12.3994	9.93703	9.87052	5.13407	8.06083	7.72671	6.95174	6.96671
	108	18.0264	21.2753	34.5193	26.9452	18.4271	20.9528	32.7926	16.8779	17.5905	12.9475	13.898	7.13026	10.2451	9.86464	8.55255	8.73667
	120	26.2617	31.7507	50.8849	39.0446	26.4696	28.6305	44.2328	24.3585	21.5971	16.4918	18.3295	9.09989	11.914	12.2111	10.2773	9.91307
	132	36.0207	45.1655	69.5175	54.3049	36.0279	38.1052	53.8693	34.2891	27.2498	21.706	23.7807	12.0516	14.7755	14.8996	12.4314	11.7691
	144	47.3134	60.0681	86.2637	69.2196	47.9792	49.8362	64.3571	46.6392	34.7952	27.2936	30.4485	16.2725	19.3223	19.7025	15.7939	14.651
	156	58.6518	74.8339	94.6843	81.989	60.8911	63.2345	73.8906	59.6563	43.3567	34.5713	39.3821	21.2426	23.3329	24.2633	19.1838	17.7518
	168	67.5975	86.0432	97.7927	91.4326	73.3528	76.4963	82.2462	71.388	52.8145	43.0371	51.0627	27.8233	27.9035	29.3555	23.2544	23.0791
	180	74.1404	93.1284	99.2889	96.2502	82.3413	88.4122	88.0268	80.9829	63.2569	53.6954	64.0627	37.4559	33.8136	34.4686	28.8136	28.0489
	192	77.2955	95.6486	99.6737	97.945	87.1766	95.1823	91.3577	86.9683	74.1463	65.474	77.26	48.0618	41.5469	43.5613	34.9617	34.0532
	204	79.9013	97.5424	99.8841	98.7467	90.2228	97.3902	92.9917	90.0015	80.9763	75.0632	87.1261	58.0979	50.0753	52.3567	41.9967	41.9404
	216	82.6553	98.7444	99.9647	99.1909	91.86	98.4275	93.8978	91.1984	86.7997	80.6048	92.4542	66.2421	59.2907	61.5737	50.8538	49.2757
Supplementary Figure 3G. Cell survival of SUM149 BRCA1-Mut and BRCA1-Rev cells transfected with ADAR1p150-selective siRNA.
Surviving fractions elicited by each siRNA, compared to cells transfected with control, non-targeting siRNA (siCTRL)
n=2 biological replicates; N=4 [i-iv] technical replicates per experiment. Data plotted are from a single experiment, representative of n=2 independent biological replicates with similar results.
		SUM149 BRCA1-Mut				SUM149 BRCA1-Rev
		i	ii	iii	iv	i	ii	iii	iv
	siCTRL	0.976729	1.02327	0.972072	1.0399	0.96376	0.994719	1.02943	1.00528
	siADAR1	0.0438725	0.0182156	0.0324102	0.0255458	0.982229	1.05604	1.10348	1.11121
	siADAR1p150	0.24806	0.2134	0.395746	0.346357	1.03788	1.04904	1.05787	1.05292
	siPLK1	0.029698	0.0262281	0.024228	0.0248071	0.0605429	0.0918598	0.106993	0.060719
Supplementary Figure 3H. Western blot of SUM149 BRCA1 Mut and BRCA1-Rev cells transfected with ADAR1 or ADAR1p150-selective siRNAs.
n=2 biological replicates. Data shown are from a single experiment, representative of n=2 independent biological replicates with similar results.
Supplementary Figure 3I. Western blot of HEK293T ADAR1-wildtype (WT), ADAR1- and ADAR1p150-knockout (KO) cells transfected with BRCA1 siRNA.
n=3 biological replicates. Data shown are from a single experiment, representative of n=3 independent biological replicates with similar results.
Supplementary Figure 3J. Cell survival of HEK293T ADAR1-wildtype (WT), ADAR1-knockout (KO) and ADAR1p150-KO cells transfected with a concentration range (nM) of BRCA1 siRNA.
Surviving fractions elicited by each concentration of siBRCA1, compared to cells transfected with control, non-targeting siRNA (siCTRL)
n=3 biological replicates; N=4 [i-iv] technical replicates per experiment. Data plotted are from a single experiment, representative of n=3 independent biological replicates with similar results.
		HEK293T ADAR1-WT				HEK293T ADAR1-KO				HEK293T ADAR1p150-KO
		i	ii	iii	iv	i	ii	iii	iv	i	ii	iii	iv
	siCTRL	1.00291	0.997089	0.962991	1.0155	0.918155	0.976776	1.02322	1.03416	0.983884	1.01612	1.03529	0.930996
	siBRCA1 1.25nM	0.924857	0.949495	0.969202	0.993747	0.732614	0.744981	0.784721	0.788301	0.553489	1.10657	0.682043	0.741077
	siBRCA1 2.5nM	0.954104	0.963456	0.957554	0.980442	0.676655	0.739804	0.58254	0.642211	0.366329	0.696829	0.706126	0.728748
	siBRCA1 5nM	0.843293	0.899429	0.939679	0.958261	0.541063	0.529165	0.560225	0.475505	0.615204	0.302021	0.634186	0.330866
	siPLK1	0.12935	0.117206	0.141253	0.256711	0.0914247	0.0778656	0.0883967	0.100877	0.0546265	0.0320103	0.0395153	0.0604568
Supplementary Figure 3K. Western blot of HEK293T ADAR1-wildtype (WT), ADAR1- and ADAR1p150-knockout (KO) cells transfected with BRCA2 siRNA.
n=3 biological replicates. Data shown are from a single experiment, representative of n=3 independent biological replicates with similar results.
Supplementary Figure 3L. Cell survival of HEK293T ADAR1-wildtype (WT), ADAR1-knockout (KO) and ADAR1p150-KO cells transfected with a concentration range (nM) of BRCA2 siRNA.
Surviving fractions elicited by each concentration of siBRCA2, compared to cells transfected with control, non-targeting siRNA (siCTRL)
n=3 biological replicates; N=4 [i-iv] technical replicates per experiment. Data plotted are from a single experiment, representative of n=3 independent biological replicates with similar results.
		HEK293T ADAR1-WT				HEK293T ADAR1-KO				HEK293T ADAR1p150-KO
		i	ii	iii	iv	i	ii	iii	iv	i	ii	iii	iv
	siCTRL	0.90982	0.967446	1.05241	1.03255	0.73965	0.988087	1.01191	1.06424	0.958882	1.04946	1.05321	1.07429
	siBRCA2 1.25nM	0.765346	0.993599	0.995153	1.01455	0.517515	0.847371	1.02476	0.839338	0.765302	0.860456	0.73795	0.868587
	siBRCA2 2.5nM	0.656901	0.960534	0.972239	1.03071	0.551902	0.938199	0.98997	0.685115	0.677734	0.830826	0.742249	0.71033
	siBRCA2 5nM	0.409614	0.855483	0.805006	0.967508	0.487157	0.892181	0.760875	0.382868	0.487619	0.536965	0.697757	0.598188
	siPLK1	0.030785	0.0494748	0.0857895	0.0539156	0.0290707	0.0308505	0.0432908	0.0386607	0.0355512	0.0227042	0.0439942	0.0445374
Supplementary Figure 3M. Cell survival of SUM149 BRCA1-Mut and BRCA1-Rev cells transfected with ADAR1 siRNA in the context of exogenous overexpression of wildtype ADAR1p110 or ADAR1p150.
Surviving fractions elicited by siADAR1 3'UTR, compared to cells transfected with control, non-targeting siRNA (siCTRL)
n=2 biological replicates; N=6 [i-vi] technical replicates per experiment. Data plotted are from two experiments, representative of n=2 independent biological replicates with similar results.
		SUM149 BRCA1-Mut +CTRL												SUM149 BRCA1-Mut +ADAR1p110												SUM149 BRCA1-Mut +ADAR1p150												SUM149 BRCA1-Rev +CTRL
		Exp. 1						Exp. 2						Exp. 1						Exp. 2						Exp. 1						Exp. 2						Exp. 1						Exp. 2
		i	ii	iii	iv	v	vi	i	ii	iii	iv	v	vi	i	ii	iii	iv	v	vi	i	ii	iii	iv	v	vi	i	ii	iii	iv	v	vi	i	ii	iii	iv	v	vi	i	ii	iii	iv	v	vi	i	ii	iii	iv	v	vi
	siCTRL	0.995921	1.0279	1	1	1.01525	0.993447	0.937777	1	1.12226	1.02631	1	0.996224	0.999832	1	1.03555	1.02197	1	0.983313	0.889601	1.05654	1	1.044	0.852282	1	0.996477	1	1.03584	1	1.00972	0.973835	0.949798	1	1.32599	1.00263	0.849778	1	1.02117	0.98349	1	1.03214	1	0.973111	1.16596	0.977433	1	1.0733	0.973681	1
	siADAR1 3'UTR	0.337664	0.306034	0.32899	0.20917	0.381142	0.293282	0.18112	0.212096	0.147977	0.168956	0.151774	0.133981	0.276854	0.236787	0.24407	0.183496	0.189204	0.170123	0.368464	0.277355	0.24906	0.656335	0.120186	0.208494	0.878544	0.846344	0.858018	0.635136	0.665006	0.657106	0.538513	0.419718	0.649578	0.558217	0.476501	0.414563	1.08611	1.14408	1.19418	1.10654	1.13417	1.06271	0.760956	0.811216	1.03231	0.683247	0.68752	0.827606
Supplementary Figure 3N. Western blot of SUM149 BRCA1-Mut and BRCA1-Rev cells transfected with ADAR1 siRNA in the context of exogenous overexpression of wildtype ADAR1p110 or ADAR1p150.
n=2 biological replicates. Data shown are from a single experiment, representative of n=2 independent biological replicates with similar results.
Supplementary Figure 3O. Cell survival of SUM149 BRCA1-Mut and BRCA1-Rev cells transfected with ADAR1 siRNA in the context of exogenous overexpression of wildtype and mutant ADAR1p150.
Surviving fractions elicited by siADAR1 3'UTR, compared to cells transfected with control, non-targeting siRNA (siCTRL)
n=2 biological replicates; N=3 [i-iii] technical replicates per experiment. Data plotted are from two experiments, representative of n=2 independent biological replicates with similar results.
		SUM149 BRCA1-Mut +CTRL						SUM149 BRCA1-Mut +ADAR1p150						SUM149 BRCA1-Mut +ADAR1p150 ΔCD						SUM149 BRCA1-Mut +ADAR1p150 ΔZα						SUM149 BRCA1-Rev +CTRL						SUM149 BRCA1-Rev +ADAR1p150						SUM149 BRCA1-Rev +ADAR1p150 ΔCD						SUM149 BRCA1-Rev +ADAR1p150 ΔZα
		Exp. 1			Exp. 2			Exp. 1			Exp. 2			Exp. 1			Exp. 2			Exp. 1			Exp. 2			Exp. 1			Exp. 2			Exp. 1			Exp. 2			Exp. 1			Exp. 2			Exp. 1			Exp. 2
		i	ii	iii	i	ii	iii	i	ii	iii	i	ii	iii	i	ii	iii	i	ii	iii	i	ii	iii	i	ii	iii	i	ii	iii	i	ii	iii	i	ii	iii	i	ii	iii	i	ii	iii	i	ii	iii	i	ii	iii	i	ii	iii
	siCTRL	1	1.0243	0.736007	1	1.02299	0.877934	1	1.04978	0.998475	1.04906	1	0.861685	1.11639	1	0.901816	1.07422	0.936139	1	1	1.01881	0.533456	1.33494	0.913888	1	1.14839	1	0.970874	1	0.98934	1.13337	1.58416	1	0.818575	1.08906	0.978414	1	1	0.612771	1.2272	1.01683	0.824625	1	1	0.796518	1.33037	0.987774	1	1.20543
	3'UTR #3	0.421989	0.384014	0.268387	0.124559	0.10037	0.102976	0.7267	1.07861	0.959376	0.743423	0.526656	0.651747	0.334417	0.339131	0.617607	0.258178	0.219037	0.257261	0.839121	1.28115	0.875392	0.702666	0.664037	0.677165	0.638062	0.725778	0.660198	0.648797	0.642227	0.744607	1.31467	1.2151	1.14987	1.06326	0.887253	0.957762	0.911041	0.440842	0.838976	0.90535	0.634651	0.834915	1.27176	1.56479	0.913114	1.08775	1.13285	1.49682
[truncated: 24 more columns]

## Sheet: Fig. S4
Supplementary Figure 4A. Pathological evaluation of ADAR1p150 nucleoplasmic expression according to BRCA1 gene status in a cohort of 63 treatment-naïve TNBC patients (BRCA1-wildtype, N=32; BRCA1-mutant, N=31).
H-score of ADAR1p150 expression in nuclei within each sample as assessed by a senior pathologist.
Values are based on N=32 [BRCA1-wildtype] and N=31 [BRCA1-mutant] individual tumor samples.
		Wildtype	Mutant
		60	60
		200	80
		140	200
		80	240
		170	160
		130	30
		80	180
		90	150
		150	120
		30	170
		150	300
		110	40
		300	40
		100	100
		160	180
		190	160
		190	190
		90	185
		40	240
		220	140
		300	300
		180	100
		180	270
		160	50
		160	100
		240	180
		160	200
		40	70
		120	140
		100	180
		120	300
		80
Supplementary Figure 4B. Percentage of TILs in tumors from a cohort of 63 treatment-naïve TNBC patients, according to BRCA1 gene status.
Percentage of TILs in each sample as assessed by a senior pathologist.
Values are based on N=32 [BRCA1-wildtype] and N=31 [BRCA1-mutant] individual tumor samples.
		Wildtype	Mutant
		10	0
		1	20
		50	20
		5	30
		20	80
		30	50
		10	40
		1	20
		40	40
		5	40
		60	30
		10	20
		20	70
		30	40
		10	20
		10	20
		10	50
		20	1
		5	1
		1	80
		40	30
		20	50
		80	50
		40	30
		40	30
		40	5
		30	10
		5	90
		40	80
		10	20
		60	90
		30
Supplementary Figure 4C. Percentage of TILs in tumors from a cohort of 63 treatment-naïve TNBC patients, according to cytoplasmic ADAR1p150 expression and BRCA1 gene status.
Percentage of TILs in each sample as assessed by a senior pathologist (Low = ADAR1p150-low, lower quartile of H-score; High = ADAR1p150-high, upper quartile of H-score).
Values are based on N=17 [BRCA1-wildtype] and N=15 [BRCA1-mutant] individual tumor samples.
		Low												High
	Wildtype	1	20	1	50	30	40	5	10	20	1	5	10	20	30	40	60	30
	Mutant	20	20	80	0									40	80	30	50	30	5	10	90	80	20	90
Supplementary Figure 4D. Percentage of TILs in tumors from a cohort of 63 treatment-naïve TNBC patients, according to nucleoplasmic ADAR1p150 expression.
Percentage of TILs in each sample as assessed by a senior pathologist (Low = ADAR1p150-low, lower quartile of H-score; High = ADAR1p150-high, upper quartile of H-score).
Values are based on N=16 [BRCA1-wildtype] and N=16 [BRCA1-mutant] individual tumor samples.
		Low	High
		10	40
		0	30
		1	50
		50	30
		20	5
		20	30
		30	40
		80	10
		5	5
		50	10
		20	90
		30	60
		10	30
		40	80
		1	20
		40	90
Supplementary Figure 4E. Percentage of TILs in tumors from a cohort of 63 treatment-naïve TNBC patients, according to nucleoplasmic ADAR1p150 expression and BRCA1 gene status.
Percentage of TILs in each sample as assessed by a senior pathologist (Low = ADAR1p150-low, lower quartile of H-score; High = ADAR1p150-high, upper quartile of H-score).
Values are based on N=16 [BRCA1-wildtype] and N=16 [BRCA1-mutant] individual tumor samples.
		Low									High
	Wildtype	10	1	50	5	20	30	10	1	40	40	30	5	40	10	60	30
	Mutant	0	20	20	30	80	50	40			50	30	30	5	10	90	80	20	90
Supplementary Figure 4F. Western blot of SUM149 BRCA1-Mut and BRCA1-Rev cells transfected with ADAR1 siRNA.
n=3 biological replicates. Data shown are from a single experiment, representative of n=3 independent biological replicates with similar results.
Supplementary Figure 4G. A-to-C RNA editing levels of SUM149 BRCA1-Mut and BRCA1-Rev cells transfected with ADAR1 siRNA.
A-to-C RNA editing levels measured in each condition, expressed as RNA editing index (REI).
n=3 [i-iii] biological replicates analysed by RNA-Seq.
		SUM149 BRCA1-Mut			SUM149 BRCA1-Rev
		i	ii	iii	i	ii	iii
	siCTRL	0.00799293	0.00768104	0.00766582	0.00832036	0.00766504	0.00790057
	siADAR1-P	0.00839379	0.00892965	0.00825677	0.00779218	0.00768503	0.00764993
	siADAR1-#1	0.00844252	0.0083537	0.0110746	0.00776888	0.00905594	0.00840395
Supplementary Figure 4H. A-to-T RNA editing levels of SUM149 BRCA1-Mut and BRCA1-Rev cells transfected with ADAR1 siRNA.
A-to-T RNA editing levels measured in each condition, expressed as RNA editing index (REI).
n=3 [i-iii] biological replicates analysed by RNA-Seq.
		SUM149 BRCA1-Mut			SUM149 BRCA1-Rev
		i	ii	iii	i	ii	iii
	siCTRL	0.00994505	0.0102033	0.011084	0.00962788	0.00966955	0.0102727
	siADAR1-P	0.0116848	0.0114198	0.011616	0.0100224	0.0110273	0.00973581
	siADAR1-#1	0.010306	0.0116528	0.0116055	0.00961835	0.0104838	0.0103198
Supplementary Figure 4I. C-to-A RNA editing levels of SUM149 BRCA1-Mut and BRCA1-Rev cells transfected with ADAR1 siRNA.
C-to-A RNA editing levels measured in each condition, expressed as RNA editing index (REI).
n=3 [i-iii] biological replicates analysed by RNA-Seq.
		SUM149 BRCA1-Mut			SUM149 BRCA1-Rev
		i	ii	iii	i	ii	iii
	siCTRL	0.0113015	0.0111949	0.011563	0.0102131	0.0126565	0.0118005
	siADAR1-P	0.012497	0.0121087	0.0123209	0.0106018	0.0133842	0.0109385
	siADAR1-#1	0.0123481	0.0130631	0.0128022	0.0119375	0.0119126	0.0111586
Supplementary Figure 4J. C-to-G RNA editing levels of SUM149 BRCA1-Mut and BRCA1-Rev cells transfected with ADAR1 siRNA.
C-to-G RNA editing levels measured in each condition, expressed as RNA editing index (REI).
n=3 [i-iii] biological replicates analysed by RNA-Seq.
		SUM149 BRCA1-Mut			SUM149 BRCA1-Rev
		i	ii	iii	i	ii	iii
	siCTRL	0.00834768	0.00833224	0.00850388	0.00776211	0.00804211	0.00823019
	siADAR1-P	0.00891645	0.00891908	0.00882871	0.00787136	0.00787825	0.00777806
	siADAR1-#1	0.00884244	0.00900463	0.00894739	0.00806418	0.0080908	0.00794318
Supplementary Figure 4K. C-to-T RNA editing levels of SUM149 BRCA1-Mut and BRCA1-Rev cells transfected with ADAR1 siRNA.
C-to-T RNA editing levels measured in each condition, expressed as RNA editing index (REI).
n=3 [i-iii] biological replicates analysed by RNA-Seq.
		SUM149 BRCA1-Mut			SUM149 BRCA1-Rev
		i	ii	iii	i	ii	iii
	siCTRL	0.0471388	0.0487605	0.0554229	0.0484785	0.0488222	0.055792
	siADAR1-P	0.062873	0.0608479	0.0640675	0.0493706	0.0551909	0.0487311
	siADAR1-#1	0.0552363	0.0636048	0.0627993	0.0492039	0.0539091	0.0556095
Supplementary Figure 4L. A-to-C RNA editing levels of SUM149 BRCA1-Mut and BRCA1-Rev cells transfected with ADAR1 siRNA.
A-to-C RNA editing levels measured in each condition, expressed as the total number of RNA editing sites (RES).
n=3 [i-iii] biological replicates analysed by RNA-Seq.
		SUM149 BRCA1-Mut			SUM149 BRCA1-Rev
		i	ii	iii	i	ii	iii
	siCTRL	6	10	5	18	11	0
	siADAR1-P	6	0	16	0	0	0
	siADAR1-#1	15	11	11	0	0	5
Supplementary Figure 4M. A-to-T RNA editing levels of SUM149 BRCA1-Mut and BRCA1-Rev cells transfected with ADAR1 siRNA.
A-to-T RNA editing levels measured in each condition, expressed as the total number of RNA editing sites (RES).
n=3 [i-iii] biological replicates analysed by RNA-Seq.
		SUM149 BRCA1-Mut			SUM149 BRCA1-Rev
		i	ii	iii	i	ii	iii
	siCTRL	5	0	5	16	5	5
	siADAR1-P	6	5	15	0	15	5
	siADAR1-#1	11	10	5	5	6	0
Supplementary Figure 4N. C-to-A RNA editing levels of SUM149 BRCA1-Mut and BRCA1-Rev cells transfected with ADAR1 siRNA.
C-to-A RNA editing levels measured in each condition, expressed as the total number of RNA editing sites (RES).
n=3 [i-iii] biological replicates analysed by RNA-Seq.
		SUM149 BRCA1-Mut			SUM149 BRCA1-Rev
		i	ii	iii	i	ii	iii
	siCTRL	0	0	5	0	0	0
	siADAR1-P	0	0	0	0	0	0
	siADAR1-#1	0	5	0	0	0	0
Supplementary Figure 4O. C-to-G RNA editing levels of SUM149 BRCA1-Mut and BRCA1-Rev cells transfected with ADAR1 siRNA.
C-to-G RNA editing levels measured in each condition, expressed as the total number of RNA editing sites (RES).
n=3 [i-iii] biological replicates analysed by RNA-Seq.
		SUM149 BRCA1-Mut			SUM149 BRCA1-Rev
		i	ii	iii	i	ii	iii
	siCTRL	5	0	0	0	6	17
	siADAR1-P	12	5	0	10	6	11
	siADAR1-#1	0	11	5	10	5	5
Supplementary Figure 4P. C-to-T RNA editing levels of SUM149 BRCA1-Mut and BRCA1-Rev cells transfected with ADAR1 siRNA.
C-to-T RNA editing levels measured in each condition, expressed as the total number of RNA editing sites (RES).
n=3 [i-iii] biological replicates analysed by RNA-Seq.
		SUM149 BRCA1-Mut			SUM149 BRCA1-Rev
		i	ii	iii	i	ii	iii
	siCTRL	795	834	1152	938	868	1127
	siADAR1-P	1260	982	941	588	1063	822
	siADAR1-#1	1186	1228	1139	673	900	1008

[truncated: 6 more sheets: Fig. S5, Fig. S6, Fig. S7, Fig. S8, Fig. S9, Fig. S10]
